# Supplementary material for: Overshoot during phenotypic switching of cancer cell populations
Source: Sci Rep. 2015 Oct 23;5:15464. doi: 10.1038/srep15464 (PMC4616026; doi:10.1038/srep15464)
Supplement: Supplementary Data S1 [file srep15464-s2.xls]

## Sheet: Sheet1
name	#uniqueReads	readCount	norm_expressed_all	norm_expressed_mapped
hsa-miR-21-5p	534	347162	4.98181	24.0869
hsa-miR-27b-3p	280	97905	1.40495	6.79288
hsa-miR-22-3p	115	70102	1.00597	4.86384
hsa-let-7a-5p	216	69392	0.995782	4.81458
hsa-miR-181a-5p	253	65053	0.933517	4.51353
hsa-miR-21-3p	225	47143	0.676507	3.27089
hsa-miR-10a-5p	240	45127	0.647577	3.13102
hsa-miR-127-3p	385	44070	0.632409	3.05768
hsa-let-7f-5p	173	37572	0.539162	2.60683
hsa-miR-30a-5p	145	32944	0.47275	2.28573
hsa-miR-92a-3p	344	29545	0.423974	2.0499
hsa-miR-10b-5p	177	28462	0.408432	1.97476
hsa-miR-191-5p	123	28247	0.405347	1.95984
hsa-miR-4448	68	23191	0.332793	1.60905
hsa-miR-16-5p	124	22908	0.328732	1.58941
hsa-miR-26a-5p	125	19397	0.278349	1.34581
hsa-miR-92b-3p	432	19031	0.273097	1.32042
hsa-miR-181b-5p	206	18164	0.260655	1.26026
hsa-miR-30d-5p	89	17377	0.249362	1.20566
hsa-let-7i-5p	159	16741	0.240235	1.16153
hsa-miR-381-3p	89	14016	0.201131	0.972464
hsa-miR-222-3p	192	13810	0.198175	0.958171
hsa-miR-148a-3p	110	12747	0.182921	0.884417
hsa-miR-411-5p	60	12345	0.177152	0.856526
hsa-miR-151a-3p	158	12287	0.17632	0.852501
hsa-let-7b-5p	236	11672	0.167494	0.809831
hsa-miR-221-3p	176	10519	0.150949	0.729833
hsa-miR-25-3p	97	9918	0.142324	0.688135
hsa-miR-151a-5p	108	9532	0.136785	0.661353
hsa-miR-654-3p	156	9254	0.132796	0.642065
hsa-miR-27a-3p	131	8940	0.12829	0.620279
hsa-miR-3182	31	8875	0.127357	0.615769
hsa-let-7g-5p	71	7996	0.114743	0.554782
hsa-miR-378a-3p	123	6972	0.100049	0.483734
hsa-miR-28-3p	94	6953	0.0997762	0.482416
hsa-miR-182-5p	81	6555	0.0940649	0.454802
hsa-miR-125a-5p	84	6529	0.0936918	0.452998
hsa-miR-181a-2-3p	73	6181	0.0886979	0.428853
hsa-miR-30e-5p	64	6061	0.0869759	0.420527
hsa-miR-423-3p	144	5796	0.0831732	0.40214
hsa-miR-4532	38	5699	0.0817812	0.39541
hsa-miR-103a-3p	74	5512	0.0790977	0.382436
hsa-miR-409-3p	129	5277	0.0757255	0.366131
hsa-miR-100-5p	66	5123	0.0735155	0.355446
hsa-let-7e-5p	83	4263	0.0611745	0.295777
hsa-miR-99b-5p	56	4204	0.0603278	0.291684
hsa-miR-26b-5p	64	4021	0.0577017	0.278987
hsa-miR-29a-3p	69	4019	0.057673	0.278848
hsa-miR-146a-5p	78	3681	0.0528227	0.255397
hsa-miR-186-5p	69	3654	0.0524352	0.253523
hsa-miR-181a-3p	42	3632	0.0521195	0.251997
hsa-miR-23a-3p	139	3592	0.0515455	0.249222
hsa-miR-31-5p	57	3513	0.0504119	0.24374
hsa-miR-3195	53	3494	0.0501392	0.242422
hsa-miR-23b-3p	116	3113	0.0446718	0.215987
hsa-miR-320a	180	2961	0.0424906	0.205441
hsa-miR-30c-5p	44	2934	0.0421032	0.203568
hsa-miR-130a-3p	60	2919	0.0418879	0.202527
hsa-miR-423-5p	85	2802	0.040209	0.194409
hsa-miR-34c-5p	24	2275	0.0326465	0.157845
hsa-miR-410	29	2248	0.032259	0.155972
hsa-miR-889	31	2229	0.0319864	0.154653
hsa-let-7d-5p	52	2181	0.0312976	0.151323
hsa-miR-192-5p	54	2152	0.0308814	0.149311
hsa-miR-93-5p	80	2119	0.0304079	0.147021
hsa-miR-136-3p	36	2059	0.0295468	0.142858
hsa-miR-143-3p	46	2034	0.0291881	0.141124
hsa-miR-486-5p	90	2007	0.0288006	0.13925
hsa-miR-941	47	1962	0.0281549	0.136128
hsa-miR-30b-5p	24	1890	0.0271217	0.131133
hsa-miR-98-5p	28	1875	0.0269064	0.130092
hsa-miR-345-5p	30	1855	0.0266194	0.128704
hsa-miR-224-5p	58	1834	0.0263181	0.127247
hsa-miR-1307-5p	31	1823	0.0261602	0.126484
hsa-miR-24-3p	75	1821	0.0261315	0.126345
hsa-miR-769-5p	55	1814	0.0260311	0.12586
hsa-miR-140-3p	74	1694	0.0243091	0.117534
hsa-miR-484	75	1563	0.0224292	0.108445
hsa-miR-30a-3p	61	1472	0.0211233	0.102131
hsa-miR-148b-3p	35	1289	0.0184973	0.0894339
hsa-miR-130b-3p	34	1289	0.0184973	0.0894339
hsa-miR-125b-5p	35	1253	0.0179807	0.0869361
hsa-miR-27b-5p	27	1230	0.0176506	0.0853403
hsa-miR-210	59	1110	0.0159286	0.0770144
hsa-miR-126-5p	18	1085	0.0155699	0.0752799
hsa-miR-134	81	1003	0.0143931	0.0695905
hsa-miR-582-3p	23	965	0.0138478	0.066954
hsa-miR-493-5p	19	831	0.0119249	0.0576568
hsa-miR-15a-5p	30	828	0.0118819	0.0574486
hsa-miR-193a-5p	34	825	0.0118388	0.0572405
hsa-miR-561-5p	14	822	0.0117958	0.0570323
hsa-miR-152	68	808	0.0115949	0.056061
hsa-miR-28-5p	29	801	0.0114944	0.0555753
hsa-miR-101-3p	32	792	0.0113653	0.0549508
hsa-miR-30e-3p	23	767	0.0110065	0.0532163
hsa-miR-299-3p	27	745	0.0106908	0.0516899
hsa-miR-181c-5p	20	730	0.0104756	0.0506491
hsa-miR-15b-5p	19	724	0.0103895	0.0502328
hsa-miR-671-3p	40	697	0.010002	0.0483595
hsa-miR-767-5p	35	693	0.00994462	0.048082
hsa-miR-452-5p	37	683	0.00980111	0.0473882
hsa-miR-425-5p	32	664	0.00952846	0.0460699
hsa-miR-374a-3p	8	636	0.00912666	0.0441272
hsa-miR-339-3p	33	627	0.00899751	0.0435028
hsa-miR-493-3p	21	619	0.00888271	0.0429477
hsa-miR-20a-5p	41	588	0.00843786	0.0407968
hsa-miR-589-5p	23	575	0.0082513	0.0398949
hsa-miR-431-5p	20	559	0.0080217	0.0387848
hsa-miR-758-3p	20	532	0.00763425	0.0369114
hsa-miR-100-3p	13	513	0.0073616	0.0355932
hsa-miR-340-5p	19	509	0.0073042	0.0353156
hsa-miR-532-5p	36	503	0.0072181	0.0348993
hsa-miR-125b-1-3p	29	481	0.0069024	0.0333729
hsa-miR-370	60	474	0.00680195	0.0328873
hsa-miR-539-3p	24	474	0.00680195	0.0328873
hsa-miR-128	47	473	0.00678759	0.0328179
hsa-miR-744-5p	23	467	0.00670149	0.0324016
hsa-miR-411-3p	21	450	0.00645754	0.0312221
hsa-miR-4301	24	430	0.00617054	0.0298344
hsa-miR-17-5p	32	428	0.00614184	0.0296957
hsa-miR-487b	41	416	0.00596964	0.0288631
hsa-miR-181d	31	408	0.00585484	0.028308
hsa-miR-3607-5p	8	393	0.00563959	0.0272673
hsa-miR-193a-3p	6	391	0.00561089	0.0271285
hsa-miR-221-5p	14	382	0.00548174	0.0265041
hsa-miR-181c-3p	24	380	0.00545304	0.0263653
hsa-miR-1307-3p	50	377	0.00540999	0.0261572
hsa-miR-301a-3p	14	376	0.00539564	0.0260878
hsa-miR-3960	80	365	0.00523778	0.0253246
hsa-let-7b-3p	26	361	0.00518038	0.025047
hsa-miR-369-5p	18	358	0.00513733	0.0248389
hsa-miR-454-3p	22	357	0.00512298	0.0247695
hsa-miR-106b-5p	26	352	0.00505123	0.0244226
hsa-miR-19b-3p	17	338	0.00485033	0.0234512
hsa-miR-4792	13	335	0.00480728	0.0232431
hsa-miR-127-5p	31	334	0.00479293	0.0231737
hsa-miR-107	11	329	0.00472118	0.0228268
hsa-miR-138-5p	24	329	0.00472118	0.0228268
hsa-miR-1273g-3p	62	319	0.00457768	0.022133
hsa-miR-30d-3p	18	315	0.00452028	0.0218555
hsa-miR-500a-3p	17	309	0.00443418	0.0214392
hsa-miR-106b-3p	20	303	0.00434808	0.0210229
hsa-miR-455-3p	18	299	0.00429068	0.0207453
hsa-miR-146b-5p	17	295	0.00423328	0.0204678
hsa-miR-1185-1-3p	18	290	0.00416153	0.0201209
hsa-miR-197-3p	18	281	0.00403238	0.0194965
hsa-miR-574-5p	33	280	0.00401803	0.0194271
hsa-miR-148a-5p	8	276	0.00396063	0.0191495
hsa-miR-361-5p	24	273	0.00391758	0.0189414
hsa-miR-190a	22	272	0.00390323	0.018872
hsa-miR-369-3p	14	270	0.00387453	0.0187332
hsa-miR-132-3p	19	266	0.00381713	0.0184557
hsa-miR-494	23	262	0.00375972	0.0181782
hsa-miR-339-5p	22	254	0.00364492	0.0176231
hsa-miR-379-5p	15	244	0.00350142	0.0169293
hsa-miR-130b-5p	17	243	0.00348707	0.0168599
hsa-miR-99b-3p	34	239	0.00342967	0.0165824
hsa-miR-27a-5p	13	239	0.00342967	0.0165824
hsa-miR-374a-5p	11	235	0.00337227	0.0163049
hsa-miR-3615	26	233	0.00334357	0.0161661
hsa-miR-379-3p	14	228	0.00327182	0.0158192
hsa-miR-582-5p	13	223	0.00320007	0.0154723
hsa-miR-376c-3p	23	222	0.00318572	0.0154029
hsa-miR-421	20	212	0.00304222	0.0147091
hsa-miR-660-5p	14	211	0.00302787	0.0146397
hsa-miR-450b-5p	13	210	0.00301352	0.0145703
hsa-miR-1180	20	205	0.00294177	0.0142234
hsa-miR-432-5p	39	204	0.00292742	0.014154
hsa-miR-136-5p	8	203	0.00291307	0.0140846
hsa-miR-183-5p	19	200	0.00287002	0.0138765
hsa-let-7a-3p	16	194	0.00278392	0.0134602
hsa-miR-377-5p	15	188	0.00269782	0.0130439
hsa-miR-23a-5p	11	186	0.00266912	0.0129051
hsa-miR-323b-3p	9	185	0.00265477	0.0128357
hsa-miR-382-5p	20	183	0.00262607	0.012697
hsa-miR-323a-3p	12	183	0.00262607	0.012697
hsa-miR-15b-3p	15	180	0.00258302	0.0124888
hsa-miR-196a-5p	19	179	0.00256867	0.0124194
hsa-miR-149-5p	20	175	0.00251127	0.0121419
hsa-miR-9-5p	15	174	0.00249692	0.0120725
hsa-miR-126-3p	17	169	0.00242517	0.0117256
hsa-miR-424-5p	19	166	0.00238212	0.0115175
hsa-let-7d-3p	14	165	0.00236777	0.0114481
hsa-miR-485-5p	13	163	0.00233907	0.0113093
hsa-miR-361-3p	19	162	0.00232472	0.0112399
hsa-miR-34b-5p	10	160	0.00229602	0.0111012
hsa-miR-25-5p	8	155	0.00222426	0.0107543
hsa-miR-376a-3p	17	150	0.00215251	0.0104074
hsa-miR-574-3p	18	145	0.00208076	0.0100604
hsa-miR-4326	15	145	0.00208076	0.0100604
hsa-miR-2682-5p	15	144	0.00206641	0.00999106
hsa-miR-1260b	31	143	0.00205206	0.00992168
hsa-miR-19a-3p	11	141	0.00202336	0.00978292
hsa-miR-671-5p	31	140	0.00200901	0.00971353
hsa-miR-487a	8	138	0.00198031	0.00957477
hsa-miR-140-5p	15	137	0.00196596	0.00950539
hsa-miR-455-5p	13	133	0.00190856	0.00922786
hsa-miR-29b-3p	11	131	0.00187986	0.00908909
hsa-miR-181b-3p	13	130	0.00186551	0.00901971
hsa-miR-193b-3p	27	125	0.00179376	0.0086728
hsa-miR-1296	23	125	0.00179376	0.0086728
hsa-miR-656	7	124	0.00177941	0.00860342
hsa-miR-543	16	120	0.00172201	0.00832589
hsa-miR-1246	17	110	0.00157851	0.00763206
hsa-miR-665	56	109	0.00156416	0.00756268
hsa-miR-105-5p	23	105	0.00150676	0.00728515
hsa-miR-218-5p	12	104	0.00149241	0.00721577
hsa-miR-887	19	104	0.00149241	0.00721577
hsa-miR-502-3p	11	102	0.00146371	0.007077
hsa-miR-376b-3p	9	100	0.00143501	0.00693824
hsa-miR-1285-3p	28	98	0.00140631	0.00679947
hsa-miR-424-3p	20	94	0.00134891	0.00652194
hsa-miR-337-3p	17	94	0.00134891	0.00652194
hsa-miR-3168	56	93	0.00133456	0.00645256
hsa-miR-342-3p	14	91	0.00130586	0.0063138
hsa-miR-125a-3p	14	90	0.00129151	0.00624441
hsa-miR-22-5p	9	90	0.00129151	0.00624441
hsa-miR-331-3p	16	88	0.00126281	0.00610565
hsa-miR-299-5p	15	87	0.00124846	0.00603627
hsa-miR-501-3p	13	86	0.00123411	0.00596689
hsa-miR-376a-5p	8	86	0.00123411	0.00596689
hsa-miR-450a-5p	11	85	0.00121976	0.0058975
hsa-miR-654-5p	12	83	0.00119106	0.00575874
hsa-miR-598	10	78	0.00111931	0.00541183
hsa-miR-485-3p	9	76	0.00109061	0.00527306
hsa-miR-17-3p	11	76	0.00109061	0.00527306
hsa-miR-301b	5	75	0.00107626	0.00520368
hsa-miR-6087	13	74	0.00106191	0.0051343
hsa-miR-377-3p	7	73	0.00104756	0.00506491
hsa-miR-30c-2-3p	9	73	0.00104756	0.00506491
hsa-miR-548o-3p	4	73	0.00104756	0.00506491
hsa-miR-365a-3p#hsa-miR-365b-3p	8	71	0.00101886	0.00492615
hsa-miR-185-5p	13	70	0.00100451	0.00485677
hsa-miR-652-3p	20	69	0.000990157	0.00478738
hsa-let-7f-1-3p	7	69	0.000990157	0.00478738
hsa-miR-29c-3p	13	68	0.000975806	0.004718
hsa-miR-374b-5p	9	67	0.000961456	0.00464862
hsa-miR-1304-3p	9	66	0.000947106	0.00457924
hsa-miR-497-5p	6	65	0.000932756	0.00450986
hsa-miR-4746-5p	12	64	0.000918406	0.00444047
hsa-miR-34c-3p	13	63	0.000904056	0.00437109
hsa-miR-935	8	63	0.000904056	0.00437109
hsa-miR-34a-5p	6	63	0.000904056	0.00437109
hsa-miR-7-5p	12	62	0.000889706	0.00430171
hsa-miR-589-3p	13	62	0.000889706	0.00430171
hsa-miR-877-5p	21	61	0.000875356	0.00423233
hsa-let-7f-2-3p	3	61	0.000875356	0.00423233
hsa-miR-3176	18	60	0.000861006	0.00416294
hsa-miR-380-3p	4	58	0.000832306	0.00402418
hsa-let-7i-3p	8	58	0.000832306	0.00402418
hsa-miR-584-5p	12	57	0.000817955	0.0039548
hsa-miR-194-5p	6	57	0.000817955	0.0039548
hsa-miR-615-3p	16	57	0.000817955	0.0039548
hsa-miR-200b-3p	10	56	0.000803605	0.00388541
hsa-miR-137	17	55	0.000789255	0.00381603
hsa-miR-222-5p	6	55	0.000789255	0.00381603
hsa-miR-10a-3p	12	55	0.000789255	0.00381603
hsa-miR-1185-5p	5	55	0.000789255	0.00381603
hsa-miR-874	14	54	0.000774905	0.00374665
hsa-miR-1468	3	53	0.000760555	0.00367727
hsa-miR-31-3p	8	53	0.000760555	0.00367727
hsa-miR-590-3p	8	53	0.000760555	0.00367727
hsa-miR-18a-5p	8	52	0.000746205	0.00360788
hsa-miR-4677-3p	6	52	0.000746205	0.00360788
hsa-miR-154-5p	9	52	0.000746205	0.00360788
hsa-miR-328	18	52	0.000746205	0.00360788
hsa-miR-7-1-3p	12	51	0.000731855	0.0035385
hsa-miR-542-3p	13	50	0.000717505	0.00346912
hsa-miR-329	26	49	0.000703155	0.00339974
hsa-miR-548k	2	48	0.000688805	0.00333035
hsa-miR-3674	4	47	0.000674454	0.00326097
hsa-miR-382-3p	6	47	0.000674454	0.00326097
hsa-miR-629-5p	6	47	0.000674454	0.00326097
hsa-miR-378a-5p	6	47	0.000674454	0.00326097
hsa-miR-374b-3p	4	47	0.000674454	0.00326097
hsa-miR-550a-5p	14	46	0.000660104	0.00319159
hsa-miR-655	6	46	0.000660104	0.00319159
hsa-miR-433	12	44	0.000631404	0.00305282
hsa-miR-1275	11	44	0.000631404	0.00305282
hsa-miR-195-5p	3	44	0.000631404	0.00305282
hsa-miR-29a-5p	9	43	0.000617054	0.00298344
hsa-miR-337-5p	5	43	0.000617054	0.00298344
hsa-miR-330-5p	9	42	0.000602704	0.00291406
hsa-miR-1185-2-3p	12	41	0.000588354	0.00284468
hsa-miR-363-3p	9	41	0.000588354	0.00284468
hsa-miR-495-3p	11	41	0.000588354	0.00284468
hsa-miR-1197	1	41	0.000588354	0.00284468
hsa-miR-92b-5p	11	40	0.000574004	0.0027753
hsa-miR-224-3p	8	40	0.000574004	0.0027753
hsa-miR-2277-5p	8	39	0.000559654	0.00270591
hsa-miR-944	9	38	0.000545304	0.00263653
hsa-miR-191-3p	9	37	0.000530954	0.00256715
hsa-miR-454-5p	10	37	0.000530954	0.00256715
hsa-miR-24-2-5p	4	37	0.000530954	0.00256715
hsa-miR-30b-3p	9	36	0.000516603	0.00249777
hsa-miR-26b-3p	6	36	0.000516603	0.00249777
hsa-miR-16-2-3p	4	36	0.000516603	0.00249777
hsa-miR-940	8	35	0.000502253	0.00242838
hsa-miR-1287	5	35	0.000502253	0.00242838
hsa-miR-409-5p	7	35	0.000502253	0.00242838
hsa-miR-550a-3p	7	34	0.000487903	0.002359
hsa-miR-3909	4	34	0.000487903	0.002359
hsa-miR-32-3p	4	34	0.000487903	0.002359
hsa-miR-3677-3p	6	34	0.000487903	0.002359
hsa-miR-324-5p	6	34	0.000487903	0.002359
hsa-miR-1299	15	33	0.000473553	0.00228962
hsa-miR-628-5p	6	32	0.000459203	0.00222024
hsa-miR-3158-3p	11	32	0.000459203	0.00222024
hsa-miR-3928	15	31	0.000444853	0.00215085
hsa-miR-3687	21	31	0.000444853	0.00215085
hsa-miR-93-3p	6	30	0.000430503	0.00208147
hsa-miR-3607-3p	4	30	0.000430503	0.00208147
hsa-miR-539-5p	6	30	0.000430503	0.00208147
hsa-miR-496	6	29	0.000416153	0.00201209
hsa-miR-30c-1-3p	6	29	0.000416153	0.00201209
hsa-miR-204-5p	4	29	0.000416153	0.00201209
hsa-miR-4485	10	29	0.000416153	0.00201209
hsa-miR-1261	9	28	0.000401803	0.00194271
hsa-miR-2355-5p	9	28	0.000401803	0.00194271
hsa-miR-340-3p	7	28	0.000401803	0.00194271
hsa-miR-625-3p	12	27	0.000387453	0.00187332
hsa-miR-34b-3p	7	27	0.000387453	0.00187332
hsa-miR-505-3p	15	27	0.000387453	0.00187332
hsa-miR-132-5p	2	26	0.000373102	0.00180394
hsa-miR-766-3p	8	26	0.000373102	0.00180394
hsa-miR-324-3p	14	26	0.000373102	0.00180394
hsa-miR-4676-5p	3	26	0.000373102	0.00180394
hsa-miR-96-5p	3	26	0.000373102	0.00180394
hsa-miR-3613-5p	6	26	0.000373102	0.00180394
hsa-miR-942	10	25	0.000358752	0.00173456
hsa-miR-3681-5p	4	25	0.000358752	0.00173456
hsa-miR-33a-5p	5	25	0.000358752	0.00173456
hsa-miR-29b-1-5p	12	25	0.000358752	0.00173456
hsa-miR-3605-3p	12	25	0.000358752	0.00173456
hsa-miR-641	4	25	0.000358752	0.00173456
hsa-miR-153	4	24	0.000344402	0.00166518
hsa-miR-758-5p	3	24	0.000344402	0.00166518
hsa-miR-503-5p	14	24	0.000344402	0.00166518
hsa-miR-326	9	24	0.000344402	0.00166518
hsa-miR-212-3p	8	23	0.000330052	0.00159579
hsa-miR-767-3p	7	22	0.000315702	0.00152641
hsa-miR-185-3p	6	22	0.000315702	0.00152641
hsa-let-7e-3p	6	22	0.000315702	0.00152641
hsa-miR-1248	2	22	0.000315702	0.00152641
hsa-miR-576-5p	3	22	0.000315702	0.00152641
hsa-miR-4435	5	22	0.000315702	0.00152641
hsa-miR-32-5p	6	21	0.000301352	0.00145703
hsa-miR-1254	7	21	0.000301352	0.00145703
hsa-miR-1301	11	21	0.000301352	0.00145703
hsa-miR-431-3p	5	20	0.000287002	0.00138765
hsa-miR-577	2	20	0.000287002	0.00138765
hsa-miR-532-3p	7	20	0.000287002	0.00138765
hsa-miR-147b	5	19	0.000272652	0.00131827
hsa-miR-625-5p	4	19	0.000272652	0.00131827
hsa-miR-188-5p	5	19	0.000272652	0.00131827
hsa-let-7g-3p	3	18	0.000258302	0.00124888
hsa-miR-199a-3p#hsa-miR-199b-3p	4	18	0.000258302	0.00124888
hsa-miR-425-3p	9	17	0.000243952	0.0011795
hsa-miR-1277-5p	3	17	0.000243952	0.0011795
hsa-miR-2110	6	17	0.000243952	0.0011795
hsa-miR-92a-1-5p	2	17	0.000243952	0.0011795
hsa-miR-6131	3	16	0.000229602	0.00111012
hsa-miR-18a-3p	7	16	0.000229602	0.00111012
hsa-miR-542-5p	3	16	0.000229602	0.00111012
hsa-miR-1249	7	16	0.000229602	0.00111012
hsa-miR-330-3p	9	16	0.000229602	0.00111012
hsa-miR-362-5p	5	16	0.000229602	0.00111012
hsa-miR-4484	13	16	0.000229602	0.00111012
hsa-miR-4461	11	16	0.000229602	0.00111012
hsa-miR-33b-3p	6	15	0.000215251	0.00104074
hsa-miR-320b	10	15	0.000215251	0.00104074
hsa-miR-449c-5p	5	15	0.000215251	0.00104074
hsa-miR-3935	11	14	0.000200901	0.000971353
hsa-miR-376a-2-5p	7	14	0.000200901	0.000971353
hsa-miR-20b-5p	4	14	0.000200901	0.000971353
hsa-miR-146b-3p	4	14	0.000200901	0.000971353
hsa-miR-4775	3	14	0.000200901	0.000971353
hsa-miR-1271-5p	4	13	0.000186551	0.000901971
hsa-miR-770-5p	5	13	0.000186551	0.000901971
hsa-miR-769-3p	5	13	0.000186551	0.000901971
hsa-miR-4531	4	13	0.000186551	0.000901971
hsa-miR-378e	3	13	0.000186551	0.000901971
hsa-miR-4517	2	13	0.000186551	0.000901971
hsa-miR-548e	6	13	0.000186551	0.000901971
hsa-miR-500a-5p	7	13	0.000186551	0.000901971
hsa-miR-548f	3	12	0.000172201	0.000832589
hsa-miR-3200-3p	3	12	0.000172201	0.000832589
hsa-miR-195-3p	5	12	0.000172201	0.000832589
hsa-miR-138-1-3p	3	12	0.000172201	0.000832589
hsa-miR-145-5p	4	12	0.000172201	0.000832589
hsa-miR-148b-5p	4	12	0.000172201	0.000832589
hsa-miR-490-3p	6	12	0.000172201	0.000832589
hsa-miR-10b-3p	7	12	0.000172201	0.000832589
hsa-miR-4488	8	12	0.000172201	0.000832589
hsa-miR-663a	4	12	0.000172201	0.000832589
hsa-miR-1305	4	12	0.000172201	0.000832589
hsa-miR-1303	7	12	0.000172201	0.000832589
hsa-miR-486-3p	2	12	0.000172201	0.000832589
hsa-miR-98-3p	2	11	0.000157851	0.000763206
hsa-miR-5585-3p	11	11	0.000157851	0.000763206
hsa-miR-365b-5p	7	11	0.000157851	0.000763206
hsa-miR-548h-5p	6	11	0.000157851	0.000763206
hsa-miR-2467-5p	3	11	0.000157851	0.000763206
hsa-miR-3912	5	11	0.000157851	0.000763206
hsa-miR-1286	3	11	0.000157851	0.000763206
hsa-miR-592	2	11	0.000157851	0.000763206
hsa-miR-215	4	11	0.000157851	0.000763206
hsa-miR-1268b	8	11	0.000157851	0.000763206
hsa-miR-3661	6	10	0.000143501	0.000693824
hsa-let-7a-2-3p	3	10	0.000143501	0.000693824
hsa-miR-4284	3	10	0.000143501	0.000693824
hsa-miR-5684	2	10	0.000143501	0.000693824
hsa-miR-6724-5p	5	10	0.000143501	0.000693824
hsa-miR-378d	2	10	0.000143501	0.000693824
hsa-miR-4516	5	10	0.000143501	0.000693824
hsa-miR-154-3p	3	10	0.000143501	0.000693824
hsa-miR-548n	4	10	0.000143501	0.000693824
hsa-miR-576-3p	3	10	0.000143501	0.000693824
hsa-miR-5000-3p	4	10	0.000143501	0.000693824
hsa-miR-627	5	10	0.000143501	0.000693824
hsa-miR-1908	3	9	0.000129151	0.000624441
hsa-miR-3609	1	9	0.000129151	0.000624441
hsa-miR-105-3p	2	9	0.000129151	0.000624441
hsa-miR-95	4	9	0.000129151	0.000624441
hsa-miR-3934-5p	6	9	0.000129151	0.000624441
hsa-miR-541-5p	3	9	0.000129151	0.000624441
hsa-miR-320c	5	9	0.000129151	0.000624441
hsa-miR-4787-5p	2	9	0.000129151	0.000624441
hsa-miR-4787-3p	8	9	0.000129151	0.000624441
hsa-miR-196a-3p	3	9	0.000129151	0.000624441
hsa-miR-381-5p	5	9	0.000129151	0.000624441
hsa-miR-5096	9	9	0.000129151	0.000624441
hsa-miR-4791	1	9	0.000129151	0.000624441
hsa-miR-342-5p	6	9	0.000129151	0.000624441
hsa-miR-338-3p	2	8	0.000114801	0.000555059
hsa-miR-585	4	8	0.000114801	0.000555059
hsa-miR-573	4	8	0.000114801	0.000555059
hsa-miR-199a-5p	4	8	0.000114801	0.000555059
hsa-miR-548aq-3p	4	8	0.000114801	0.000555059
hsa-miR-1295a	2	7	0.000100451	0.000485677
hsa-miR-488-3p	3	7	0.000100451	0.000485677
hsa-miR-5683	3	7	0.000100451	0.000485677
hsa-miR-203a	4	7	0.000100451	0.000485677
hsa-miR-760	4	7	0.000100451	0.000485677
hsa-miR-4661-5p	4	7	0.000100451	0.000485677
hsa-miR-146a-3p	6	7	0.000100451	0.000485677
hsa-miR-4508	2	7	0.000100451	0.000485677
hsa-miR-664a-5p	4	7	0.000100451	0.000485677
hsa-miR-664a-3p	3	7	0.000100451	0.000485677
hsa-miR-320d	5	7	0.000100451	0.000485677
hsa-miR-548t-3p#hsa-miR-548aa	5	7	0.000100451	0.000485677
hsa-let-7c	1	7	0.000100451	0.000485677
hsa-miR-4492	1	7	0.000100451	0.000485677
hsa-miR-3196	4	6	8.61006e-05	0.000416294
hsa-miR-561-3p	3	6	8.61006e-05	0.000416294
hsa-miR-616-5p	4	6	8.61006e-05	0.000416294
hsa-miR-200a-3p	3	6	8.61006e-05	0.000416294
hsa-miR-1306-5p	4	6	8.61006e-05	0.000416294
hsa-miR-375	2	6	8.61006e-05	0.000416294
hsa-miR-6511b-3p	4	6	8.61006e-05	0.000416294
hsa-miR-26a-2-3p	3	6	8.61006e-05	0.000416294
hsa-miR-4421	3	6	8.61006e-05	0.000416294
hsa-miR-331-5p	3	5	7.17505e-05	0.000346912
hsa-miR-548az-5p	2	5	7.17505e-05	0.000346912
hsa-miR-193b-5p	4	5	7.17505e-05	0.000346912
hsa-miR-196b-5p	3	5	7.17505e-05	0.000346912
hsa-miR-1272	1	5	7.17505e-05	0.000346912
hsa-miR-4521	3	5	7.17505e-05	0.000346912
hsa-miR-24-1-5p	2	5	7.17505e-05	0.000346912
hsa-miR-145-3p	3	5	7.17505e-05	0.000346912
hsa-miR-29c-5p	5	5	7.17505e-05	0.000346912
hsa-miR-642a-3p	3	5	7.17505e-05	0.000346912
hsa-miR-125b-2-3p	4	5	7.17505e-05	0.000346912
hsa-miR-449a	3	5	7.17505e-05	0.000346912
hsa-miR-212-5p	3	5	7.17505e-05	0.000346912
hsa-miR-4497	4	5	7.17505e-05	0.000346912
hsa-miR-2278	5	5	7.17505e-05	0.000346912
hsa-miR-1910	1	4	5.74004e-05	0.00027753
hsa-miR-628-3p	3	4	5.74004e-05	0.00027753
hsa-miR-4728-3p	4	4	5.74004e-05	0.00027753
hsa-miR-4781-3p	4	4	5.74004e-05	0.00027753
hsa-miR-6511a-3p	3	4	5.74004e-05	0.00027753
hsa-miR-664b-3p	2	4	5.74004e-05	0.00027753
hsa-miR-141-3p	3	4	5.74004e-05	0.00027753
hsa-miR-3157-3p	2	4	5.74004e-05	0.00027753
hsa-miR-3065-5p	2	4	5.74004e-05	0.00027753
hsa-miR-378c	3	4	5.74004e-05	0.00027753
hsa-miR-549a	3	4	5.74004e-05	0.00027753
hsa-miR-135b-5p	3	4	5.74004e-05	0.00027753
hsa-miR-3614-5p	4	4	5.74004e-05	0.00027753
hsa-miR-33a-3p	3	4	5.74004e-05	0.00027753
hsa-miR-548g-5p#hsa-miR-548x-5p#hsa-miR-548aj-5p	3	4	5.74004e-05	0.00027753
hsa-miR-3679-5p	4	4	5.74004e-05	0.00027753
hsa-miR-744-3p	2	4	5.74004e-05	0.00027753
hsa-miR-1255a	1	4	5.74004e-05	0.00027753
hsa-miR-548at-5p	1	4	5.74004e-05	0.00027753
hsa-miR-362-3p	2	4	5.74004e-05	0.00027753
hsa-miR-6511b-5p	3	4	5.74004e-05	0.00027753
hsa-miR-548d-5p	3	4	5.74004e-05	0.00027753
hsa-miR-106a-5p	2	4	5.74004e-05	0.00027753
hsa-miR-16-1-3p	3	4	5.74004e-05	0.00027753
hsa-miR-183-3p	3	4	5.74004e-05	0.00027753
hsa-miR-3613-3p	3	4	5.74004e-05	0.00027753
hsa-miR-4455	4	4	5.74004e-05	0.00027753
hsa-miR-668	4	4	5.74004e-05	0.00027753
hsa-miR-5095	4	4	5.74004e-05	0.00027753
hsa-miR-4443	4	4	5.74004e-05	0.00027753
hsa-miR-155-5p	3	4	5.74004e-05	0.00027753
hsa-miR-615-5p	2	4	5.74004e-05	0.00027753
hsa-miR-1973	3	4	5.74004e-05	0.00027753
hsa-miR-3177-3p	4	4	5.74004e-05	0.00027753
hsa-miR-3622a-5p	3	4	5.74004e-05	0.00027753
hsa-miR-3651	2	3	4.30503e-05	0.000208147
hsa-miR-3074-5p	2	3	4.30503e-05	0.000208147
hsa-miR-4286	3	3	4.30503e-05	0.000208147
hsa-miR-4664-3p	2	3	4.30503e-05	0.000208147
hsa-miR-501-5p	3	3	4.30503e-05	0.000208147
hsa-miR-5699	3	3	4.30503e-05	0.000208147
hsa-miR-6716-3p	3	3	4.30503e-05	0.000208147
hsa-miR-3141	1	3	4.30503e-05	0.000208147
hsa-miR-1237-3p	3	3	4.30503e-05	0.000208147
hsa-miR-9-3p	3	3	4.30503e-05	0.000208147
hsa-miR-3125	2	3	4.30503e-05	0.000208147
hsa-miR-491-5p	3	3	4.30503e-05	0.000208147
hsa-miR-20a-3p	3	3	4.30503e-05	0.000208147
hsa-miR-2277-3p	2	3	4.30503e-05	0.000208147
hsa-miR-1273e	3	3	4.30503e-05	0.000208147
hsa-miR-1273d	2	3	4.30503e-05	0.000208147
hsa-miR-548w	3	3	4.30503e-05	0.000208147
hsa-miR-548u	2	3	4.30503e-05	0.000208147
hsa-miR-548s	2	3	4.30503e-05	0.000208147
hsa-miR-3130-3p	2	3	4.30503e-05	0.000208147
hsa-miR-19a-5p	2	3	4.30503e-05	0.000208147
hsa-miR-4755-3p	3	3	4.30503e-05	0.000208147
hsa-miR-505-5p	1	3	4.30503e-05	0.000208147
hsa-miR-580	2	3	4.30503e-05	0.000208147
hsa-miR-2116-3p	3	3	4.30503e-05	0.000208147
hsa-miR-1538	3	3	4.30503e-05	0.000208147
hsa-miR-197-5p	2	3	4.30503e-05	0.000208147
hsa-miR-548am-3p	3	3	4.30503e-05	0.000208147
hsa-miR-4689	3	3	4.30503e-05	0.000208147
hsa-miR-548ah-3p	1	3	4.30503e-05	0.000208147
hsa-miR-541-3p	1	3	4.30503e-05	0.000208147
hsa-miR-885-5p	1	3	4.30503e-05	0.000208147
hsa-miR-1306-3p	2	3	4.30503e-05	0.000208147
hsa-miR-504	1	3	4.30503e-05	0.000208147
hsa-miR-4671-3p	2	3	4.30503e-05	0.000208147
hsa-miR-624-5p	2	3	4.30503e-05	0.000208147
hsa-miR-629-3p	3	3	4.30503e-05	0.000208147
hsa-miR-659-5p	2	3	4.30503e-05	0.000208147
hsa-miR-590-5p	1	3	4.30503e-05	0.000208147
hsa-miR-1285-5p	3	3	4.30503e-05	0.000208147
hsa-miR-219-1-3p	2	3	4.30503e-05	0.000208147
hsa-miR-548h-3p#hsa-miR-548z	2	3	4.30503e-05	0.000208147
hsa-miR-346	2	3	4.30503e-05	0.000208147
hsa-miR-4466	3	3	4.30503e-05	0.000208147
hsa-miR-4454	3	3	4.30503e-05	0.000208147
hsa-miR-1972	3	3	4.30503e-05	0.000208147
hsa-miR-548a-3p	2	2	2.87002e-05	0.000138765
hsa-miR-15a-3p	2	2	2.87002e-05	0.000138765
hsa-miR-3622a-3p	2	2	2.87002e-05	0.000138765
hsa-miR-33b-5p	1	2	2.87002e-05	0.000138765
hsa-miR-3656	1	2	2.87002e-05	0.000138765
hsa-miR-6500-3p	1	2	2.87002e-05	0.000138765
hsa-miR-122-5p	2	2	2.87002e-05	0.000138765
hsa-miR-4804-5p	2	2	2.87002e-05	0.000138765
hsa-miR-937-3p	2	2	2.87002e-05	0.000138765
hsa-miR-5696	1	2	2.87002e-05	0.000138765
hsa-miR-29b-2-5p	2	2	2.87002e-05	0.000138765
hsa-miR-5695	2	2	2.87002e-05	0.000138765
hsa-miR-422a	2	2	2.87002e-05	0.000138765
hsa-miR-1245b-5p	2	2	2.87002e-05	0.000138765
hsa-miR-429	2	2	2.87002e-05	0.000138765
hsa-miR-26a-1-3p	1	2	2.87002e-05	0.000138765
hsa-miR-1245b-3p	2	2	2.87002e-05	0.000138765
hsa-miR-3911	2	2	2.87002e-05	0.000138765
hsa-miR-1226-3p	2	2	2.87002e-05	0.000138765
hsa-miR-1291	2	2	2.87002e-05	0.000138765
hsa-miR-1290	1	2	2.87002e-05	0.000138765
hsa-miR-2114-5p	1	2	2.87002e-05	0.000138765
hsa-miR-4731-5p	2	2	2.87002e-05	0.000138765
hsa-miR-3187-3p	2	2	2.87002e-05	0.000138765
hsa-miR-939-3p	1	2	2.87002e-05	0.000138765
hsa-miR-1276	1	2	2.87002e-05	0.000138765
hsa-miR-378g	2	2	2.87002e-05	0.000138765
hsa-miR-3065-3p	2	2	2.87002e-05	0.000138765
hsa-miR-4661-3p	1	2	2.87002e-05	0.000138765
hsa-miR-503-3p	2	2	2.87002e-05	0.000138765
hsa-miR-4512	1	2	2.87002e-05	0.000138765
hsa-miR-5001-3p	2	2	2.87002e-05	0.000138765
hsa-miR-143-5p	2	2	2.87002e-05	0.000138765
hsa-miR-4766-3p	1	2	2.87002e-05	0.000138765
hsa-miR-548al	2	2	2.87002e-05	0.000138765
hsa-miR-4761-3p	1	2	2.87002e-05	0.000138765
hsa-miR-3619-3p	2	2	2.87002e-05	0.000138765
hsa-miR-3940-3p	2	2	2.87002e-05	0.000138765
hsa-miR-323a-5p	2	2	2.87002e-05	0.000138765
hsa-miR-5100	1	2	2.87002e-05	0.000138765
hsa-miR-544a	1	2	2.87002e-05	0.000138765
hsa-miR-708-3p	2	2	2.87002e-05	0.000138765
hsa-miR-2355-3p	2	2	2.87002e-05	0.000138765
hsa-miR-4768-5p	2	2	2.87002e-05	0.000138765
hsa-miR-376b-5p	1	2	2.87002e-05	0.000138765
hsa-miR-490-5p	2	2	2.87002e-05	0.000138765
hsa-miR-2964a-3p	1	2	2.87002e-05	0.000138765
hsa-miR-5708	2	2	2.87002e-05	0.000138765
hsa-miR-5706	1	2	2.87002e-05	0.000138765
hsa-miR-4800-5p	1	2	2.87002e-05	0.000138765
hsa-miR-432-3p	1	2	2.87002e-05	0.000138765
hsa-miR-101-5p	1	2	2.87002e-05	0.000138765
hsa-miR-548d-3p	2	2	2.87002e-05	0.000138765
hsa-miR-3194-5p	1	2	2.87002e-05	0.000138765
hsa-miR-5583-3p	2	2	2.87002e-05	0.000138765
hsa-miR-4459	2	2	2.87002e-05	0.000138765
hsa-miR-4424	1	2	2.87002e-05	0.000138765
hsa-miR-4802-3p	2	2	2.87002e-05	0.000138765
hsa-miR-4762-5p	2	2	2.87002e-05	0.000138765
hsa-miR-6132	1	1	1.43501e-05	6.93824e-05
hsa-miR-605	1	1	1.43501e-05	6.93824e-05
hsa-miR-602	1	1	1.43501e-05	6.93824e-05
hsa-miR-3120-3p	1	1	1.43501e-05	6.93824e-05
hsa-miR-3662	1	1	1.43501e-05	6.93824e-05
hsa-miR-214-3p	1	1	1.43501e-05	6.93824e-05
hsa-miR-4741	1	1	1.43501e-05	6.93824e-05
hsa-miR-488-5p	1	1	1.43501e-05	6.93824e-05
hsa-miR-5580-5p	1	1	1.43501e-05	6.93824e-05
hsa-miR-4739	1	1	1.43501e-05	6.93824e-05
hsa-miR-190b	1	1	1.43501e-05	6.93824e-05
hsa-miR-499a-5p	1	1	1.43501e-05	6.93824e-05
hsa-miR-943	1	1	1.43501e-05	6.93824e-05
hsa-miR-3648	1	1	1.43501e-05	6.93824e-05
hsa-miR-1913	1	1	1.43501e-05	6.93824e-05
hsa-miR-1224-3p	1	1	1.43501e-05	6.93824e-05
hsa-miR-483-5p	1	1	1.43501e-05	6.93824e-05
hsa-miR-933	1	1	1.43501e-05	6.93824e-05
hsa-miR-2682-3p	1	1	1.43501e-05	6.93824e-05
hsa-miR-492	1	1	1.43501e-05	6.93824e-05
hsa-miR-937-5p	1	1	1.43501e-05	6.93824e-05
hsa-miR-3192	1	1	1.43501e-05	6.93824e-05
hsa-miR-3913-5p	1	1	1.43501e-05	6.93824e-05
hsa-miR-922	1	1	1.43501e-05	6.93824e-05
hsa-miR-489	1	1	1.43501e-05	6.93824e-05
hsa-miR-3621	1	1	1.43501e-05	6.93824e-05
hsa-miR-4706	1	1	1.43501e-05	6.93824e-05
hsa-miR-3127-5p	1	1	1.43501e-05	6.93824e-05
hsa-miR-3178	1	1	1.43501e-05	6.93824e-05
hsa-miR-3174	1	1	1.43501e-05	6.93824e-05
hsa-miR-3170	1	1	1.43501e-05	6.93824e-05
hsa-miR-5010-3p	1	1	1.43501e-05	6.93824e-05
hsa-miR-5698	1	1	1.43501e-05	6.93824e-05
hsa-miR-5697	1	1	1.43501e-05	6.93824e-05
hsa-miR-4694-5p	1	1	1.43501e-05	6.93824e-05
hsa-miR-4699-3p	1	1	1.43501e-05	6.93824e-05
hsa-miR-664b-5p	1	1	1.43501e-05	6.93824e-05
hsa-miR-338-5p	1	1	1.43501e-05	6.93824e-05
hsa-miR-6513-5p	1	1	1.43501e-05	6.93824e-05
hsa-miR-3180-3p	1	1	1.43501e-05	6.93824e-05
hsa-miR-891a	1	1	1.43501e-05	6.93824e-05
hsa-miR-6715a-3p	1	1	1.43501e-05	6.93824e-05
hsa-miR-448	1	1	1.43501e-05	6.93824e-05
hsa-miR-4717-3p	1	1	1.43501e-05	6.93824e-05
hsa-miR-3157-5p	1	1	1.43501e-05	6.93824e-05
hsa-miR-6513-3p	1	1	1.43501e-05	6.93824e-05
hsa-miR-3617-5p	1	1	1.43501e-05	6.93824e-05
hsa-miR-4677-5p	1	1	1.43501e-05	6.93824e-05
hsa-miR-449b-5p	1	1	1.43501e-05	6.93824e-05
hsa-miR-211-5p	1	1	1.43501e-05	6.93824e-05
hsa-miR-3133	1	1	1.43501e-05	6.93824e-05
hsa-miR-187-3p	1	1	1.43501e-05	6.93824e-05
hsa-miR-3116	1	1	1.43501e-05	6.93824e-05
hsa-miR-4742-5p	1	1	1.43501e-05	6.93824e-05
hsa-miR-218-2-3p	1	1	1.43501e-05	6.93824e-05
hsa-miR-5192	1	1	1.43501e-05	6.93824e-05
hsa-miR-1294	1	1	1.43501e-05	6.93824e-05
hsa-miR-491-3p	1	1	1.43501e-05	6.93824e-05
hsa-miR-1255b-5p	1	1	1.43501e-05	6.93824e-05
hsa-miR-1289	1	1	1.43501e-05	6.93824e-05
hsa-miR-4655-5p	1	1	1.43501e-05	6.93824e-05
hsa-miR-451a	1	1	1.43501e-05	6.93824e-05
hsa-miR-4725-5p	1	1	1.43501e-05	6.93824e-05
hsa-miR-4523	1	1	1.43501e-05	6.93824e-05
hsa-miR-378f	1	1	1.43501e-05	6.93824e-05
hsa-miR-5001-5p	1	1	1.43501e-05	6.93824e-05
hsa-miR-3688-3p	1	1	1.43501e-05	6.93824e-05
hsa-miR-4511	1	1	1.43501e-05	6.93824e-05
hsa-miR-1292-5p	1	1	1.43501e-05	6.93824e-05
hsa-miR-3124-5p	1	1	1.43501e-05	6.93824e-05
hsa-miR-4731-3p	1	1	1.43501e-05	6.93824e-05
hsa-miR-3677-5p	1	1	1.43501e-05	6.93824e-05
hsa-miR-1257	1	1	1.43501e-05	6.93824e-05
hsa-miR-1273f	1	1	1.43501e-05	6.93824e-05
hsa-miR-4725-3p	1	1	1.43501e-05	6.93824e-05
hsa-miR-4501	1	1	1.43501e-05	6.93824e-05
hsa-miR-1273a	1	1	1.43501e-05	6.93824e-05
hsa-miR-718	1	1	1.43501e-05	6.93824e-05
hsa-miR-548p	1	1	1.43501e-05	6.93824e-05
hsa-miR-548l	1	1	1.43501e-05	6.93824e-05
hsa-miR-1244	1	1	1.43501e-05	6.93824e-05
hsa-miR-1243	1	1	1.43501e-05	6.93824e-05
hsa-miR-1228-5p	1	1	1.43501e-05	6.93824e-05
hsa-miR-6509-3p	1	1	1.43501e-05	6.93824e-05
hsa-miR-4638-3p	1	1	1.43501e-05	6.93824e-05
hsa-miR-335-3p	1	1	1.43501e-05	6.93824e-05
hsa-miR-1234-3p	1	1	1.43501e-05	6.93824e-05
hsa-miR-3591-5p	1	1	1.43501e-05	6.93824e-05
hsa-miR-1228-3p	1	1	1.43501e-05	6.93824e-05
hsa-miR-4680-3p	1	1	1.43501e-05	6.93824e-05
hsa-miR-597	1	1	1.43501e-05	6.93824e-05
hsa-miR-135b-3p	1	1	1.43501e-05	6.93824e-05
hsa-miR-200a-5p	1	1	1.43501e-05	6.93824e-05
hsa-miR-4738-3p	1	1	1.43501e-05	6.93824e-05
hsa-miR-548ar-3p	1	1	1.43501e-05	6.93824e-05
hsa-miR-3691-5p	1	1	1.43501e-05	6.93824e-05
hsa-miR-450a-3p	1	1	1.43501e-05	6.93824e-05
hsa-miR-3126-5p	1	1	1.43501e-05	6.93824e-05
hsa-miR-4477a	1	1	1.43501e-05	6.93824e-05
hsa-miR-103a-2-5p	1	1	1.43501e-05	6.93824e-05
hsa-miR-3173-5p	1	1	1.43501e-05	6.93824e-05
hsa-miR-301a-5p	1	1	1.43501e-05	6.93824e-05
hsa-miR-548b-5p	1	1	1.43501e-05	6.93824e-05
hsa-miR-548g-3p	1	1	1.43501e-05	6.93824e-05
hsa-miR-4687-5p	1	1	1.43501e-05	6.93824e-05
hsa-miR-139-5p	1	1	1.43501e-05	6.93824e-05
hsa-miR-4672	1	1	1.43501e-05	6.93824e-05
hsa-miR-3162-5p	1	1	1.43501e-05	6.93824e-05
hsa-miR-548b-3p	1	1	1.43501e-05	6.93824e-05
hsa-miR-4763-3p	1	1	1.43501e-05	6.93824e-05
hsa-miR-139-3p	1	1	1.43501e-05	6.93824e-05
hsa-miR-3663-5p	1	1	1.43501e-05	6.93824e-05
hsa-miR-186-3p	1	1	1.43501e-05	6.93824e-05
hsa-miR-548c-5p#hsa-miR-548o-5p#hsa-miR-548am-5p	1	1	1.43501e-05	6.93824e-05
hsa-miR-1277-3p	1	1	1.43501e-05	6.93824e-05
hsa-miR-4658	1	1	1.43501e-05	6.93824e-05
hsa-miR-2964a-5p	1	1	1.43501e-05	6.93824e-05
hsa-miR-18b-5p	1	1	1.43501e-05	6.93824e-05
hsa-miR-3605-5p	1	1	1.43501e-05	6.93824e-05
hsa-miR-3663-3p	1	1	1.43501e-05	6.93824e-05
hsa-miR-642a-5p	1	1	1.43501e-05	6.93824e-05
hsa-miR-6723-5p	1	1	1.43501e-05	6.93824e-05
hsa-miR-3150a-5p	1	1	1.43501e-05	6.93824e-05
hsa-miR-676-3p	1	1	1.43501e-05	6.93824e-05
hsa-miR-19b-1-5p	1	1	1.43501e-05	6.93824e-05
hsa-miR-624-3p	1	1	1.43501e-05	6.93824e-05
hsa-miR-5000-5p	1	1	1.43501e-05	6.93824e-05
hsa-miR-1343	1	1	1.43501e-05	6.93824e-05
hsa-miR-6514-5p	1	1	1.43501e-05	6.93824e-05
hsa-miR-6715b-3p	1	1	1.43501e-05	6.93824e-05
hsa-miR-4695-3p	1	1	1.43501e-05	6.93824e-05
hsa-miR-4684-5p	1	1	1.43501e-05	6.93824e-05
hsa-miR-142-5p	1	1	1.43501e-05	6.93824e-05
hsa-miR-584-3p	1	1	1.43501e-05	6.93824e-05
hsa-miR-194-3p	1	1	1.43501e-05	6.93824e-05
hsa-miR-188-3p	1	1	1.43501e-05	6.93824e-05
hsa-miR-4690-3p	1	1	1.43501e-05	6.93824e-05
hsa-miR-142-3p	1	1	1.43501e-05	6.93824e-05
hsa-miR-5187-5p	1	1	1.43501e-05	6.93824e-05
hsa-miR-34a-3p	1	1	1.43501e-05	6.93824e-05
hsa-miR-1302	1	1	1.43501e-05	6.93824e-05
hsa-miR-4479	1	1	1.43501e-05	6.93824e-05
hsa-miR-4473	1	1	1.43501e-05	6.93824e-05
hsa-miR-1915-5p	1	1	1.43501e-05	6.93824e-05
hsa-miR-4778-5p	1	1	1.43501e-05	6.93824e-05
hsa-miR-3194-3p	1	1	1.43501e-05	6.93824e-05
hsa-miR-5094	1	1	1.43501e-05	6.93824e-05
hsa-miR-1193	1	1	1.43501e-05	6.93824e-05
hsa-miR-651	1	1	1.43501e-05	6.93824e-05
hsa-miR-1976	1	1	1.43501e-05	6.93824e-05
hsa-miR-3135a	1	1	1.43501e-05	6.93824e-05
hsa-miR-636	1	1	1.43501e-05	6.93824e-05
hsa-miR-545-3p	1	1	1.43501e-05	6.93824e-05
hsa-miR-4697-3p	1	1	1.43501e-05	6.93824e-05
hsa-miR-4709-5p	1	1	1.43501e-05	6.93824e-05
hsa-miR-4767	1	1	1.43501e-05	6.93824e-05

## Sheet: Sheet2
name	#uniqueReads	readCount	norm_expressed_all	norm_expressed_mapped
hsa-miR-21-5p	457	333778	6.80544	23.2508
hsa-miR-27b-3p	288	106487	2.17118	7.41782
hsa-let-7a-5p	146	76948	1.5689	5.36015
hsa-miR-22-3p	114	68306	1.3927	4.75815
hsa-miR-181a-5p	238	59924	1.2218	4.17427
hsa-miR-10a-5p	265	58268	1.18803	4.05891
hsa-miR-127-3p	408	51889	1.05797	3.61456
hsa-miR-21-3p	208	43412	0.885133	3.02405
hsa-miR-191-5p	137	35985	0.733703	2.50669
hsa-let-7f-5p	134	35408	0.721938	2.4665
hsa-miR-10b-5p	187	33450	0.682017	2.33011
hsa-miR-30a-5p	129	28347	0.577971	1.97463
hsa-miR-92a-3p	314	27598	0.562699	1.92246
hsa-miR-16-5p	114	22371	0.456125	1.55835
hsa-miR-92b-3p	436	20676	0.421566	1.44028
hsa-miR-26a-5p	111	20199	0.41184	1.40705
hsa-miR-222-3p	198	17458	0.355954	1.21611
hsa-miR-30d-5p	92	16261	0.331548	1.13273
hsa-miR-4448	54	14705	0.299822	1.02434
hsa-let-7i-5p	130	13778	0.280921	0.959767
hsa-miR-181b-5p	196	13478	0.274805	0.938869
hsa-miR-411-5p	63	13205	0.269239	0.919852
hsa-let-7b-5p	186	12403	0.252886	0.863985
hsa-miR-381-3p	79	11921	0.243059	0.830409
hsa-miR-148a-3p	110	11833	0.241265	0.824279
hsa-miR-221-3p	173	11159	0.227522	0.777329
hsa-miR-654-3p	132	10670	0.217552	0.743266
hsa-miR-151a-5p	92	10268	0.209356	0.715262
hsa-miR-151a-3p	155	10159	0.207133	0.70767
hsa-miR-27a-3p	129	9891	0.201669	0.689001
hsa-miR-25-3p	95	8137	0.165906	0.566818
hsa-let-7g-5p	62	7653	0.156038	0.533103
hsa-miR-125a-5p	80	6821	0.139074	0.475147
hsa-miR-100-5p	67	6445	0.131408	0.448955
hsa-miR-378a-3p	95	6162	0.125638	0.429241
hsa-miR-30e-5p	51	6138	0.125149	0.427569
hsa-miR-3182	29	6060	0.123558	0.422136
hsa-miR-181a-2-3p	73	5901	0.120316	0.41106
hsa-miR-28-3p	88	5879	0.119868	0.409527
hsa-miR-423-3p	134	5713	0.116483	0.397964
hsa-miR-4532	37	5659	0.115382	0.394202
hsa-miR-103a-3p	77	5628	0.11475	0.392043
hsa-miR-182-5p	72	5506	0.112263	0.383545
hsa-miR-409-3p	132	4990	0.101742	0.3476
hsa-miR-99b-5p	77	4963	0.101191	0.345719
hsa-let-7e-5p	76	4681	0.0954415	0.326076
hsa-miR-23a-3p	88	3986	0.0812711	0.277662
hsa-miR-29a-3p	81	3965	0.0808429	0.276199
hsa-miR-31-5p	58	3588	0.0731562	0.249938
hsa-miR-23b-3p	91	3479	0.0709338	0.242345
hsa-miR-3195	47	3457	0.0704852	0.240812
hsa-miR-181a-3p	43	3436	0.0700571	0.23935
hsa-miR-26b-5p	51	3284	0.0669579	0.228761
hsa-miR-30c-5p	38	3236	0.0659792	0.225418
hsa-miR-320a	167	2874	0.0585984	0.200201
hsa-miR-486-5p	110	2810	0.0572935	0.195743
hsa-miR-186-5p	65	2663	0.0542963	0.185503
hsa-miR-192-5p	50	2475	0.0504631	0.172407
hsa-miR-130a-3p	56	2369	0.0483019	0.165023
hsa-miR-93-5p	75	2367	0.0482611	0.164884
hsa-miR-941	46	2360	0.0481184	0.164396
hsa-miR-34c-5p	26	2324	0.0473843	0.161888
hsa-miR-146a-5p	77	2264	0.046161	0.157709
hsa-let-7d-5p	43	2119	0.0432046	0.147608
hsa-miR-410	36	2111	0.0430415	0.147051
hsa-miR-98-5p	33	2074	0.0422871	0.144474
hsa-miR-30b-5p	24	2037	0.0415327	0.141896
hsa-miR-1307-5p	32	1943	0.0396161	0.135348
hsa-miR-423-5p	71	1904	0.0388209	0.132631
hsa-miR-136-3p	37	1897	0.0386782	0.132144
hsa-miR-24-3p	64	1891	0.0385559	0.131726
hsa-miR-345-5p	36	1875	0.0382296	0.130611
hsa-miR-143-3p	41	1821	0.0371286	0.12685
hsa-miR-769-5p	52	1791	0.0365169	0.12476
hsa-miR-484	75	1774	0.0361703	0.123576
hsa-miR-889	25	1614	0.0329081	0.11243
hsa-miR-224-5p	46	1525	0.0310934	0.106231
hsa-miR-140-3p	76	1514	0.0308692	0.105464
hsa-miR-125b-5p	42	1467	0.0299109	0.10219
hsa-miR-148b-3p	36	1424	0.0290341	0.0991949
hsa-miR-30a-3p	46	1132	0.0230805	0.0788544
hsa-miR-126-5p	19	1110	0.0226319	0.0773219
hsa-miR-130b-3p	32	1102	0.0224688	0.0767646
hsa-miR-210	45	1090	0.0222242	0.0759287
hsa-miR-134	84	1070	0.0218164	0.0745355
hsa-miR-193a-5p	38	961	0.019594	0.0669427
hsa-miR-27b-5p	21	921	0.0187784	0.0641563
hsa-miR-15b-5p	14	879	0.017922	0.0612306
hsa-miR-15a-5p	32	806	0.0164336	0.0561455
hsa-miR-152	51	786	0.0160259	0.0547523
hsa-miR-561-5p	16	722	0.014721	0.0502941
hsa-miR-28-5p	21	720	0.0146802	0.0501547
hsa-miR-582-3p	24	713	0.0145375	0.0496671
hsa-miR-767-5p	33	684	0.0139462	0.047647
hsa-miR-181c-5p	20	684	0.0139462	0.047647
hsa-miR-339-3p	33	673	0.0137219	0.0468808
hsa-miR-20a-5p	38	672	0.0137015	0.0468111
hsa-miR-425-5p	36	667	0.0135996	0.0464628
hsa-miR-589-5p	22	639	0.0130287	0.0445123
hsa-miR-101-3p	29	633	0.0129063	0.0440944
hsa-miR-299-3p	26	628	0.0128044	0.0437461
hsa-miR-493-5p	16	623	0.0127024	0.0433978
hsa-miR-671-3p	33	618	0.0126005	0.0430495
hsa-miR-493-3p	24	604	0.012315	0.0420743
hsa-miR-758-3p	19	585	0.0119276	0.0407507
hsa-miR-452-5p	34	583	0.0118869	0.0406114
hsa-miR-431-5p	14	555	0.011316	0.038661
hsa-miR-30e-3p	24	537	0.010949	0.0374071
hsa-miR-532-5p	38	518	0.0105616	0.0360836
hsa-miR-128	48	495	0.0100926	0.0344814
hsa-miR-374a-3p	11	490	0.00999068	0.0341331
hsa-let-7b-3p	26	471	0.00960328	0.0328096
hsa-miR-221-5p	16	462	0.00941978	0.0321826
hsa-miR-100-3p	10	443	0.00903239	0.0308591
hsa-miR-744-5p	22	440	0.00897122	0.0306501
hsa-miR-125b-1-3p	27	435	0.00886927	0.0303018
hsa-miR-17-5p	24	423	0.0086246	0.0294659
hsa-miR-539-3p	26	422	0.00860421	0.0293963
hsa-miR-1307-3p	45	420	0.00856344	0.0292569
hsa-miR-411-3p	19	419	0.00854305	0.0291873
hsa-miR-370	54	415	0.00846149	0.0289086
hsa-miR-487b	35	410	0.00835955	0.0285603
hsa-miR-4301	20	399	0.00813526	0.0277941
hsa-miR-340-5p	14	395	0.00805371	0.0275155
hsa-miR-190a	22	376	0.00766631	0.0261919
hsa-miR-3960	69	367	0.00748281	0.025565
hsa-miR-455-3p	18	364	0.00742165	0.025356
hsa-miR-4792	11	353	0.00719736	0.0245898
hsa-miR-181d	22	349	0.00711581	0.0243111
hsa-miR-106b-5p	21	348	0.00709542	0.0242415
hsa-miR-301a-3p	15	348	0.00709542	0.0242415
hsa-miR-454-3p	21	348	0.00709542	0.0242415
hsa-miR-193a-3p	14	347	0.00707503	0.0241718
hsa-miR-379-5p	23	340	0.00693231	0.0236842
hsa-miR-500a-3p	21	337	0.00687114	0.0234752
hsa-miR-138-5p	27	335	0.00683036	0.0233359
hsa-miR-181c-3p	30	334	0.00680997	0.0232662
hsa-miR-197-3p	20	333	0.00678958	0.0231966
hsa-miR-574-5p	41	332	0.00676919	0.0231269
hsa-miR-19b-3p	11	327	0.00666725	0.0227786
hsa-miR-369-5p	8	326	0.00664686	0.022709
hsa-miR-1185-1-3p	14	310	0.00632063	0.0215944
hsa-miR-107	7	290	0.00591285	0.0202012
hsa-miR-30d-3p	20	289	0.00589246	0.0201316
hsa-miR-361-5p	19	285	0.0058109	0.0198529
hsa-miR-574-3p	22	267	0.0054439	0.0185991
hsa-miR-339-5p	22	266	0.00542351	0.0185294
hsa-miR-106b-3p	23	261	0.00532156	0.0181811
hsa-miR-127-5p	29	258	0.0052604	0.0179721
hsa-miR-146b-5p	14	258	0.0052604	0.0179721
hsa-miR-148a-5p	10	255	0.00519923	0.0177631
hsa-miR-660-5p	18	250	0.00509728	0.0174148
hsa-miR-132-3p	23	247	0.00503612	0.0172059
hsa-miR-582-5p	14	243	0.00495456	0.0169272
hsa-miR-183-5p	19	236	0.00481184	0.0164396
hsa-miR-196a-5p	17	234	0.00477106	0.0163003
hsa-let-7d-3p	16	227	0.00462833	0.0158127
hsa-let-7a-3p	16	227	0.00462833	0.0158127
hsa-miR-421	21	226	0.00460794	0.015743
hsa-miR-379-3p	10	224	0.00456717	0.0156037
hsa-miR-1273g-3p	68	220	0.00448561	0.0153251
hsa-miR-3615	29	216	0.00440405	0.0150464
hsa-miR-369-3p	13	215	0.00438366	0.0149768
hsa-miR-130b-5p	13	214	0.00436327	0.0149071
hsa-miR-27a-5p	6	213	0.00434289	0.0148374
hsa-miR-376c-3p	21	211	0.00430211	0.0146981
hsa-miR-382-5p	15	209	0.00426133	0.0145588
hsa-miR-323b-3p	7	200	0.00407783	0.0139319
hsa-miR-15b-3p	11	198	0.00403705	0.0137926
hsa-miR-377-5p	9	194	0.00395549	0.0135139
hsa-miR-432-5p	31	193	0.0039351	0.0134443
hsa-miR-494	19	190	0.00387394	0.0132353
hsa-miR-323a-3p	16	190	0.00387394	0.0132353
hsa-miR-23a-5p	9	188	0.00383316	0.013096
hsa-miR-1180	19	185	0.00377199	0.012887
hsa-miR-374a-5p	13	183	0.00373121	0.0127477
hsa-miR-9-5p	17	179	0.00364966	0.012469
hsa-miR-34b-5p	12	171	0.00348654	0.0119118
hsa-miR-126-3p	19	169	0.00344576	0.0117724
hsa-miR-671-5p	30	163	0.00332343	0.0113545
hsa-miR-99b-3p	29	162	0.00330304	0.0112848
hsa-miR-2682-5p	14	161	0.00328265	0.0112152
hsa-miR-450b-5p	11	159	0.00324187	0.0110758
hsa-miR-361-3p	21	149	0.00303798	0.0103792
hsa-miR-487a	7	147	0.0029972	0.0102399
hsa-miR-485-5p	10	145	0.00295642	0.0101006
hsa-miR-136-5p	7	144	0.00293604	0.0100309
hsa-miR-424-5p	11	143	0.00291565	0.00996129
hsa-miR-19a-3p	10	135	0.00275253	0.00940402
hsa-miR-4326	15	135	0.00275253	0.00940402
hsa-miR-455-5p	11	134	0.00273214	0.00933436
hsa-miR-376a-3p	14	133	0.00271175	0.0092647
hsa-miR-193b-3p	25	131	0.00267098	0.00912538
hsa-miR-1296	24	130	0.00265059	0.00905572
hsa-miR-29b-3p	11	124	0.00252825	0.00863776
hsa-miR-149-5p	17	122	0.00248747	0.00849844
hsa-miR-342-3p	12	121	0.00246709	0.00842878
hsa-miR-424-3p	20	119	0.00242631	0.00828947
hsa-miR-25-5p	9	117	0.00238553	0.00815015
hsa-miR-218-5p	15	109	0.00222242	0.00759287
hsa-miR-337-3p	14	108	0.00220203	0.00752321
hsa-miR-140-5p	12	107	0.00218164	0.00745355
hsa-miR-656	8	106	0.00216125	0.00738389
hsa-miR-331-3p	18	105	0.00214086	0.00731423
hsa-miR-185-5p	15	104	0.00212047	0.00724457
hsa-miR-181b-3p	18	104	0.00212047	0.00724457
hsa-miR-543	20	103	0.00210008	0.00717492
hsa-miR-665	60	102	0.00207969	0.00710526
hsa-miR-1246	17	100	0.00203891	0.00696594
hsa-miR-105-5p	19	96	0.00195736	0.0066873
hsa-miR-887	20	96	0.00195736	0.0066873
hsa-miR-299-5p	11	92	0.0018758	0.00640866
hsa-miR-654-5p	13	91	0.00185541	0.006339
hsa-miR-7-5p	7	90	0.00183502	0.00626934
hsa-miR-376b-3p	11	90	0.00183502	0.00626934
hsa-miR-502-3p	13	90	0.00183502	0.00626934
hsa-miR-1285-3p	28	89	0.00181463	0.00619968
hsa-miR-874	22	88	0.00179424	0.00613002
hsa-miR-495-3p	14	84	0.00171269	0.00585139
hsa-let-7i-3p	8	82	0.00167191	0.00571207
hsa-miR-31-3p	9	81	0.00165152	0.00564241
hsa-miR-450a-5p	9	80	0.00163113	0.00557275
hsa-miR-374b-5p	7	79	0.00161074	0.00550309
hsa-miR-365a-3p#hsa-miR-365b-3p	11	78	0.00159035	0.00543343
hsa-miR-17-3p	12	77	0.00156996	0.00536377
hsa-miR-485-3p	14	76	0.00154957	0.00529411
hsa-miR-378a-5p	15	76	0.00154957	0.00529411
hsa-miR-376a-5p	8	75	0.00152919	0.00522445
hsa-miR-125a-3p	12	74	0.0015088	0.00515479
hsa-miR-301b	6	74	0.0015088	0.00515479
hsa-miR-377-3p	4	73	0.00148841	0.00508513
hsa-miR-1304-3p	11	70	0.00142724	0.00487616
hsa-miR-548o-3p	2	67	0.00136607	0.00466718
hsa-miR-3176	15	66	0.00134568	0.00459752
hsa-let-7f-1-3p	12	66	0.00134568	0.00459752
hsa-miR-598	9	65	0.00132529	0.00452786
hsa-let-7f-2-3p	2	64	0.0013049	0.0044582
hsa-miR-337-5p	7	63	0.00128452	0.00438854
hsa-miR-29c-3p	16	63	0.00128452	0.00438854
hsa-miR-589-3p	7	63	0.00128452	0.00438854
hsa-miR-328	20	63	0.00128452	0.00438854
hsa-miR-22-5p	5	63	0.00128452	0.00438854
hsa-miR-3168	39	62	0.00126413	0.00431888
hsa-miR-3677-3p	4	62	0.00126413	0.00431888
hsa-miR-1185-5p	6	62	0.00126413	0.00431888
hsa-miR-18a-5p	11	61	0.00124374	0.00424922
hsa-miR-194-5p	6	60	0.00122335	0.00417956
hsa-miR-615-3p	15	60	0.00122335	0.00417956
hsa-miR-501-3p	11	59	0.00120296	0.0041099
hsa-miR-10a-3p	7	58	0.00118257	0.00404024
hsa-miR-1185-2-3p	11	58	0.00118257	0.00404024
hsa-miR-195-5p	5	58	0.00118257	0.00404024
hsa-miR-34a-5p	6	57	0.00116218	0.00397058
hsa-miR-380-3p	4	56	0.00114179	0.00390092
hsa-miR-652-3p	16	55	0.0011214	0.00383127
hsa-miR-629-5p	10	55	0.0011214	0.00383127
hsa-miR-30c-2-3p	11	54	0.00110101	0.00376161
hsa-miR-92b-5p	15	54	0.00110101	0.00376161
hsa-miR-200b-3p	5	53	0.00108062	0.00369195
hsa-miR-1197	4	53	0.00108062	0.00369195
hsa-miR-154-5p	10	52	0.00106024	0.00362229
hsa-miR-4746-5p	8	52	0.00106024	0.00362229
hsa-miR-486-3p	4	52	0.00106024	0.00362229
hsa-miR-382-3p	4	51	0.00103985	0.00355263
hsa-miR-137	18	50	0.00101946	0.00348297
hsa-miR-550a-3p	12	50	0.00101946	0.00348297
hsa-miR-6087	10	50	0.00101946	0.00348297
hsa-miR-2277-5p	13	49	0.000999068	0.00341331
hsa-miR-935	8	48	0.000978678	0.00334365
hsa-miR-16-2-3p	8	48	0.000978678	0.00334365
hsa-miR-505-3p	15	48	0.000978678	0.00334365
hsa-miR-374b-3p	4	48	0.000978678	0.00334365
hsa-miR-24-2-5p	7	48	0.000978678	0.00334365
hsa-miR-222-5p	8	47	0.000958289	0.00327399
hsa-miR-34c-3p	10	45	0.000917511	0.00313467
hsa-miR-940	12	45	0.000917511	0.00313467
hsa-miR-34b-3p	13	45	0.000917511	0.00313467
hsa-miR-4677-3p	3	43	0.000876733	0.00299535
hsa-miR-7-1-3p	6	43	0.000876733	0.00299535
hsa-miR-497-5p	6	43	0.000876733	0.00299535
hsa-miR-3158-3p	13	43	0.000876733	0.00299535
hsa-miR-590-3p	2	42	0.000856344	0.00292569
hsa-miR-329	21	42	0.000856344	0.00292569
hsa-miR-584-5p	11	41	0.000835955	0.00285603
hsa-miR-4485	17	41	0.000835955	0.00285603
hsa-miR-1260b	14	39	0.000795176	0.00271672
hsa-miR-542-3p	13	39	0.000795176	0.00271672
hsa-miR-550a-5p	11	38	0.000774787	0.00264706
hsa-miR-877-5p	24	38	0.000774787	0.00264706
hsa-miR-330-5p	5	36	0.000734009	0.00250774
hsa-miR-29a-5p	6	36	0.000734009	0.00250774
hsa-miR-96-5p	1	36	0.000734009	0.00250774
hsa-miR-944	7	35	0.00071362	0.00243808
hsa-miR-454-5p	7	34	0.000693231	0.00236842
hsa-miR-1468	2	33	0.000672841	0.00229876
hsa-miR-548k	3	33	0.000672841	0.00229876
hsa-miR-224-3p	11	33	0.000672841	0.00229876
hsa-miR-3909	5	32	0.000652452	0.0022291
hsa-miR-363-3p	10	32	0.000652452	0.0022291
hsa-miR-26b-3p	6	31	0.000632063	0.00215944
hsa-miR-503-5p	15	31	0.000632063	0.00215944
hsa-miR-2355-5p	9	31	0.000632063	0.00215944
hsa-miR-641	2	31	0.000632063	0.00215944
hsa-miR-628-5p	5	30	0.000611674	0.00208978
hsa-miR-3681-5p	6	30	0.000611674	0.00208978
hsa-miR-625-3p	15	30	0.000611674	0.00208978
hsa-miR-212-3p	7	30	0.000611674	0.00208978
hsa-miR-1299	10	29	0.000591285	0.00202012
hsa-let-7e-3p	6	29	0.000591285	0.00202012
hsa-miR-98-3p	3	28	0.000570896	0.00195046
hsa-miR-93-3p	7	28	0.000570896	0.00195046
hsa-miR-3928	16	28	0.000570896	0.00195046
hsa-miR-577	3	28	0.000570896	0.00195046
hsa-miR-199a-3p#hsa-miR-199b-3p	8	28	0.000570896	0.00195046
hsa-miR-1301	10	28	0.000570896	0.00195046
hsa-miR-655	6	28	0.000570896	0.00195046
hsa-miR-496	7	27	0.000550507	0.0018808
hsa-miR-532-3p	6	27	0.000550507	0.0018808
hsa-miR-4435	6	27	0.000550507	0.0018808
hsa-miR-433	12	26	0.000530118	0.00181114
hsa-miR-32-3p	4	26	0.000530118	0.00181114
hsa-miR-326	10	26	0.000530118	0.00181114
hsa-miR-30b-3p	5	25	0.000509728	0.00174148
hsa-miR-29b-1-5p	9	25	0.000509728	0.00174148
hsa-miR-362-5p	7	25	0.000509728	0.00174148
hsa-miR-188-5p	9	25	0.000509728	0.00174148
hsa-miR-3687	14	25	0.000509728	0.00174148
hsa-miR-191-3p	8	24	0.000489339	0.00167182
hsa-miR-324-5p	5	24	0.000489339	0.00167182
hsa-miR-3605-3p	10	24	0.000489339	0.00167182
hsa-miR-539-5p	5	24	0.000489339	0.00167182
hsa-miR-153	3	23	0.00046895	0.00160217
hsa-miR-1249	7	23	0.00046895	0.00160217
hsa-miR-148b-5p	3	23	0.00046895	0.00160217
hsa-miR-770-5p	8	22	0.000448561	0.00153251
hsa-miR-33b-3p	3	21	0.000428172	0.00146285
hsa-miR-4284	6	21	0.000428172	0.00146285
hsa-miR-766-3p	4	21	0.000428172	0.00146285
hsa-miR-3607-3p	3	21	0.000428172	0.00146285
hsa-miR-767-3p	8	20	0.000407783	0.00139319
hsa-miR-1908	5	20	0.000407783	0.00139319
hsa-miR-625-5p	5	20	0.000407783	0.00139319
hsa-miR-204-5p	4	20	0.000407783	0.00139319
hsa-miR-2110	7	20	0.000407783	0.00139319
hsa-miR-26a-2-3p	2	20	0.000407783	0.00139319
hsa-miR-1303	8	20	0.000407783	0.00139319
hsa-miR-4775	4	20	0.000407783	0.00139319
hsa-miR-942	6	19	0.000387394	0.00132353
hsa-miR-6724-5p	7	19	0.000387394	0.00132353
hsa-miR-154-3p	3	19	0.000387394	0.00132353
hsa-miR-500a-5p	7	19	0.000387394	0.00132353
hsa-miR-3613-5p	5	19	0.000387394	0.00132353
hsa-miR-758-5p	4	18	0.000367004	0.00125387
hsa-miR-1287	5	18	0.000367004	0.00125387
hsa-miR-3934-5p	7	18	0.000367004	0.00125387
hsa-miR-664a-3p	3	18	0.000367004	0.00125387
hsa-miR-3935	9	17	0.000346615	0.00118421
hsa-miR-195-3p	7	17	0.000346615	0.00118421
hsa-miR-33a-5p	3	17	0.000346615	0.00118421
hsa-miR-1277-5p	3	17	0.000346615	0.00118421
hsa-miR-146b-3p	7	17	0.000346615	0.00118421
hsa-miR-147b	8	16	0.000326226	0.00111455
hsa-miR-769-3p	7	16	0.000326226	0.00111455
hsa-miR-1275	8	16	0.000326226	0.00111455
hsa-miR-3674	2	15	0.000305837	0.00104489
hsa-miR-431-3p	3	15	0.000305837	0.00104489
hsa-let-7g-3p	3	15	0.000305837	0.00104489
hsa-miR-18a-3p	5	14	0.000285448	0.000975231
hsa-miR-132-5p	2	14	0.000285448	0.000975231
hsa-miR-744-3p	9	14	0.000285448	0.000975231
hsa-miR-30c-1-3p	6	14	0.000285448	0.000975231
hsa-miR-409-5p	4	14	0.000285448	0.000975231
hsa-miR-5000-3p	8	14	0.000285448	0.000975231
hsa-miR-4484	12	14	0.000285448	0.000975231
hsa-miR-1910	5	13	0.000265059	0.000905572
hsa-miR-3196	9	13	0.000265059	0.000905572
hsa-miR-2467-5p	3	13	0.000265059	0.000905572
hsa-miR-542-5p	3	13	0.000265059	0.000905572
hsa-miR-32-5p	3	13	0.000265059	0.000905572
hsa-miR-1254	8	13	0.000265059	0.000905572
hsa-miR-548e	5	13	0.000265059	0.000905572
hsa-miR-3200-3p	7	13	0.000265059	0.000905572
hsa-miR-576-5p	3	13	0.000265059	0.000905572
hsa-miR-212-5p	6	13	0.000265059	0.000905572
hsa-miR-1295a	5	12	0.00024467	0.000835912
hsa-miR-3912	10	12	0.00024467	0.000835912
hsa-miR-378e	2	12	0.00024467	0.000835912
hsa-miR-320b	6	12	0.00024467	0.000835912
hsa-miR-340-3p	3	12	0.00024467	0.000835912
hsa-miR-185-3p	6	11	0.00022428	0.000766253
hsa-miR-365b-5p	8	11	0.00022428	0.000766253
hsa-miR-5684	2	11	0.00022428	0.000766253
hsa-miR-4661-5p	7	11	0.00022428	0.000766253
hsa-miR-4517	1	11	0.00022428	0.000766253
hsa-miR-324-3p	7	11	0.00022428	0.000766253
hsa-miR-1306-5p	5	11	0.00022428	0.000766253
hsa-miR-3661	6	10	0.000203891	0.000696594
hsa-miR-501-5p	3	10	0.000203891	0.000696594
hsa-miR-330-3p	7	10	0.000203891	0.000696594
hsa-miR-592	2	10	0.000203891	0.000696594
hsa-miR-541-5p	3	10	0.000203891	0.000696594
hsa-miR-145-5p	2	10	0.000203891	0.000696594
hsa-miR-92a-1-5p	3	10	0.000203891	0.000696594
hsa-miR-4488	9	10	0.000203891	0.000696594
hsa-miR-5096	8	10	0.000203891	0.000696594
hsa-miR-548h-5p	4	9	0.000183502	0.000626934
hsa-miR-425-3p	5	9	0.000183502	0.000626934
hsa-miR-760	6	9	0.000183502	0.000626934
hsa-miR-1286	2	9	0.000183502	0.000626934
hsa-miR-561-3p	2	9	0.000183502	0.000626934
hsa-miR-4787-3p	6	9	0.000183502	0.000626934
hsa-miR-490-3p	2	9	0.000183502	0.000626934
hsa-miR-381-5p	2	9	0.000183502	0.000626934
hsa-let-7c	2	9	0.000183502	0.000626934
hsa-miR-4461	7	9	0.000183502	0.000626934
hsa-miR-3622a-5p	7	9	0.000183502	0.000626934
hsa-miR-331-5p	3	8	0.000163113	0.000557275
hsa-miR-5585-3p	8	8	0.000163113	0.000557275
hsa-miR-488-3p	2	8	0.000163113	0.000557275
hsa-miR-338-3p	3	8	0.000163113	0.000557275
hsa-miR-1255a	3	8	0.000163113	0.000557275
hsa-miR-4787-5p	5	8	0.000163113	0.000557275
hsa-miR-376a-2-5p	3	8	0.000163113	0.000557275
hsa-miR-196a-3p	3	8	0.000163113	0.000557275
hsa-miR-1285-5p	6	8	0.000163113	0.000557275
hsa-miR-449a	1	8	0.000163113	0.000557275
hsa-miR-105-3p	4	7	0.000142724	0.000487616
hsa-miR-378c	4	7	0.000142724	0.000487616
hsa-miR-548f	4	7	0.000142724	0.000487616
hsa-miR-200a-3p	4	7	0.000142724	0.000487616
hsa-miR-145-3p	5	7	0.000142724	0.000487616
hsa-miR-320d	7	7	0.000142724	0.000487616
hsa-miR-10b-3p	2	7	0.000142724	0.000487616
hsa-miR-1305	3	7	0.000142724	0.000487616
hsa-miR-2278	5	7	0.000142724	0.000487616
hsa-miR-4424	1	7	0.000142724	0.000487616
hsa-miR-3651	5	6	0.000122335	0.000417956
hsa-miR-5683	2	6	0.000122335	0.000417956
hsa-miR-4516	4	6	0.000122335	0.000417956
hsa-miR-24-1-5p	2	6	0.000122335	0.000417956
hsa-miR-548n	4	6	0.000122335	0.000417956
hsa-miR-323a-5p	3	6	0.000122335	0.000417956
hsa-miR-580	1	6	0.000122335	0.000417956
hsa-miR-215	3	6	0.000122335	0.000417956
hsa-miR-548ah-3p	1	6	0.000122335	0.000417956
hsa-miR-320c	4	6	0.000122335	0.000417956
hsa-miR-576-3p	2	6	0.000122335	0.000417956
hsa-miR-629-3p	4	6	0.000122335	0.000417956
hsa-miR-4492	4	6	0.000122335	0.000417956
hsa-miR-346	3	6	0.000122335	0.000417956
hsa-miR-20b-5p	3	6	0.000122335	0.000417956
hsa-miR-668	5	6	0.000122335	0.000417956
hsa-miR-3609	1	5	0.000101946	0.000348297
hsa-miR-26a-1-3p	3	5	0.000101946	0.000348297
hsa-miR-4521	3	5	0.000101946	0.000348297
hsa-miR-378d	1	5	0.000101946	0.000348297
hsa-miR-1292-5p	3	5	0.000101946	0.000348297
hsa-miR-4501	2	5	0.000101946	0.000348297
hsa-miR-19a-5p	1	5	0.000101946	0.000348297
hsa-miR-3591-5p	2	5	0.000101946	0.000348297
hsa-miR-33a-3p	2	5	0.000101946	0.000348297
hsa-miR-585	2	5	0.000101946	0.000348297
hsa-miR-1538	3	5	0.000101946	0.000348297
hsa-miR-376b-5p	2	5	0.000101946	0.000348297
hsa-miR-2964a-3p	1	5	0.000101946	0.000348297
hsa-miR-548t-3p#hsa-miR-548aa	3	5	0.000101946	0.000348297
hsa-miR-6511b-3p	5	5	0.000101946	0.000348297
hsa-miR-449c-5p	4	5	0.000101946	0.000348297
hsa-miR-1268b	3	5	0.000101946	0.000348297
hsa-miR-548aq-3p	3	5	0.000101946	0.000348297
hsa-miR-6131	2	4	8.15565e-05	0.000278637
hsa-miR-1271-5p	2	4	8.15565e-05	0.000278637
hsa-let-7a-2-3p	3	4	8.15565e-05	0.000278637
hsa-miR-3074-5p	2	4	8.15565e-05	0.000278637
hsa-miR-5699	4	4	8.15565e-05	0.000278637
hsa-miR-95	3	4	8.15565e-05	0.000278637
hsa-miR-6511a-3p	3	4	8.15565e-05	0.000278637
hsa-miR-548az-5p	4	4	8.15565e-05	0.000278637
hsa-miR-449b-5p	3	4	8.15565e-05	0.000278637
hsa-miR-3157-3p	2	4	8.15565e-05	0.000278637
hsa-miR-3187-3p	2	4	8.15565e-05	0.000278637
hsa-miR-146a-3p	4	4	8.15565e-05	0.000278637
hsa-miR-20a-3p	4	4	8.15565e-05	0.000278637
hsa-miR-1276	2	4	8.15565e-05	0.000278637
hsa-miR-378f	3	4	8.15565e-05	0.000278637
hsa-miR-503-3p	1	4	8.15565e-05	0.000278637
hsa-miR-1261	4	4	8.15565e-05	0.000278637
hsa-miR-138-1-3p	1	4	8.15565e-05	0.000278637
hsa-miR-3940-3p	3	4	8.15565e-05	0.000278637
hsa-miR-5100	1	4	8.15565e-05	0.000278637
hsa-miR-573	3	4	8.15565e-05	0.000278637
hsa-miR-2116-3p	4	4	8.15565e-05	0.000278637
hsa-miR-103a-2-5p	3	4	8.15565e-05	0.000278637
hsa-miR-664a-5p	2	4	8.15565e-05	0.000278637
hsa-miR-885-5p	1	4	8.15565e-05	0.000278637
hsa-miR-5701	2	4	8.15565e-05	0.000278637
hsa-miR-362-3p	4	4	8.15565e-05	0.000278637
hsa-miR-125b-2-3p	3	4	8.15565e-05	0.000278637
hsa-miR-219-1-3p	2	4	8.15565e-05	0.000278637
hsa-miR-199a-5p	3	4	8.15565e-05	0.000278637
hsa-miR-1227-3p	2	4	8.15565e-05	0.000278637
hsa-miR-3607-5p	1	4	8.15565e-05	0.000278637
hsa-miR-16-1-3p	3	4	8.15565e-05	0.000278637
hsa-miR-3613-3p	2	4	8.15565e-05	0.000278637
hsa-miR-3177-3p	3	4	8.15565e-05	0.000278637
hsa-miR-342-5p	3	4	8.15565e-05	0.000278637
hsa-miR-6500-3p	1	3	6.11674e-05	0.000208978
hsa-miR-3913-5p	2	3	6.11674e-05	0.000208978
hsa-miR-4664-3p	3	3	6.11674e-05	0.000208978
hsa-miR-3611	2	3	6.11674e-05	0.000208978
hsa-miR-5010-3p	2	3	6.11674e-05	0.000208978
hsa-miR-4728-3p	3	3	6.11674e-05	0.000208978
hsa-miR-422a	2	3	6.11674e-05	0.000208978
hsa-miR-5587-5p	2	3	6.11674e-05	0.000208978
hsa-miR-3157-5p	2	3	6.11674e-05	0.000208978
hsa-miR-203a	3	3	6.11674e-05	0.000208978
hsa-miR-141-3p	1	3	6.11674e-05	0.000208978
hsa-miR-1272	1	3	6.11674e-05	0.000208978
hsa-miR-3130-5p	2	3	6.11674e-05	0.000208978
hsa-miR-1252	3	3	6.11674e-05	0.000208978
hsa-miR-3130-3p	1	3	6.11674e-05	0.000208978
hsa-miR-548aw	2	3	6.11674e-05	0.000208978
hsa-miR-4761-3p	3	3	6.11674e-05	0.000208978
hsa-miR-505-5p	2	3	6.11674e-05	0.000208978
hsa-miR-200a-5p	2	3	6.11674e-05	0.000208978
hsa-miR-2355-3p	3	3	6.11674e-05	0.000208978
hsa-miR-3663-3p	2	3	6.11674e-05	0.000208978
hsa-miR-624-5p	3	3	6.11674e-05	0.000208978
hsa-miR-6723-5p	3	3	6.11674e-05	0.000208978
hsa-miR-642a-3p	1	3	6.11674e-05	0.000208978
hsa-miR-19b-1-5p	2	3	6.11674e-05	0.000208978
hsa-miR-432-3p	1	3	6.11674e-05	0.000208978
hsa-miR-6511b-5p	3	3	6.11674e-05	0.000208978
hsa-miR-106a-5p	1	3	6.11674e-05	0.000208978
hsa-miR-4466	3	3	6.11674e-05	0.000208978
hsa-miR-4443	3	3	6.11674e-05	0.000208978
hsa-miR-1972	3	3	6.11674e-05	0.000208978
hsa-miR-23b-5p	3	3	6.11674e-05	0.000208978
hsa-miR-4421	2	3	6.11674e-05	0.000208978
hsa-miR-627	1	3	6.11674e-05	0.000208978
hsa-miR-3672	2	2	4.07783e-05	0.000139319
hsa-miR-605	1	2	4.07783e-05	0.000139319
hsa-miR-15a-3p	2	2	4.07783e-05	0.000139319
hsa-miR-4797-3p	2	2	4.07783e-05	0.000139319
hsa-miR-499a-5p	2	2	4.07783e-05	0.000139319
hsa-miR-4286	2	2	4.07783e-05	0.000139319
hsa-miR-873-3p	2	2	4.07783e-05	0.000139319
hsa-miR-4699-3p	2	2	4.07783e-05	0.000139319
hsa-miR-4662a-5p	1	2	4.07783e-05	0.000139319
hsa-miR-664b-5p	2	2	4.07783e-05	0.000139319
hsa-miR-3180-3p	2	2	4.07783e-05	0.000139319
hsa-miR-551b-3p	2	2	4.07783e-05	0.000139319
hsa-miR-3143	2	2	4.07783e-05	0.000139319
hsa-miR-664b-3p	1	2	4.07783e-05	0.000139319
hsa-miR-3138	1	2	4.07783e-05	0.000139319
hsa-miR-429	2	2	4.07783e-05	0.000139319
hsa-miR-3125	2	2	4.07783e-05	0.000139319
hsa-miR-3911	2	2	4.07783e-05	0.000139319
hsa-miR-762	2	2	4.07783e-05	0.000139319
hsa-miR-1290	2	2	4.07783e-05	0.000139319
hsa-miR-491-3p	2	2	4.07783e-05	0.000139319
hsa-miR-1255b-5p	2	2	4.07783e-05	0.000139319
hsa-miR-4474-3p	2	2	4.07783e-05	0.000139319
hsa-miR-939-3p	2	2	4.07783e-05	0.000139319
hsa-miR-378g	2	2	4.07783e-05	0.000139319
hsa-miR-3065-3p	2	2	4.07783e-05	0.000139319
hsa-miR-4512	1	2	4.07783e-05	0.000139319
hsa-miR-1273f	2	2	4.07783e-05	0.000139319
hsa-miR-1273e	2	2	4.07783e-05	0.000139319
hsa-miR-1273d	1	2	4.07783e-05	0.000139319
hsa-miR-5001-3p	2	2	4.07783e-05	0.000139319
hsa-miR-1248	2	2	4.07783e-05	0.000139319
hsa-miR-4766-3p	1	2	4.07783e-05	0.000139319
hsa-miR-135b-5p	1	2	4.07783e-05	0.000139319
hsa-miR-1228-3p	2	2	4.07783e-05	0.000139319
hsa-miR-597	1	2	4.07783e-05	0.000139319
hsa-miR-365a-5p	2	2	4.07783e-05	0.000139319
hsa-miR-3691-5p	2	2	4.07783e-05	0.000139319
hsa-miR-5008-3p	2	2	4.07783e-05	0.000139319
hsa-miR-301a-5p	2	2	4.07783e-05	0.000139319
hsa-miR-4687-5p	2	2	4.07783e-05	0.000139319
hsa-miR-4689	2	2	4.07783e-05	0.000139319
hsa-miR-139-5p	2	2	4.07783e-05	0.000139319
hsa-miR-4676-5p	2	2	4.07783e-05	0.000139319
hsa-miR-4660	1	2	4.07783e-05	0.000139319
hsa-miR-186-3p	2	2	4.07783e-05	0.000139319
hsa-miR-4671-5p	1	2	4.07783e-05	0.000139319
hsa-miR-490-5p	2	2	4.07783e-05	0.000139319
hsa-miR-3605-5p	1	2	4.07783e-05	0.000139319
hsa-miR-29c-5p	2	2	4.07783e-05	0.000139319
hsa-miR-3155a	1	2	4.07783e-05	0.000139319
hsa-miR-676-3p	2	2	4.07783e-05	0.000139319
hsa-miR-624-3p	2	2	4.07783e-05	0.000139319
hsa-miR-548d-5p	1	2	4.07783e-05	0.000139319
hsa-miR-548h-3p#hsa-miR-548z	2	2	4.07783e-05	0.000139319
hsa-miR-660-3p	2	2	4.07783e-05	0.000139319
hsa-miR-194-3p	1	2	4.07783e-05	0.000139319
hsa-miR-663a	2	2	4.07783e-05	0.000139319
hsa-miR-4473	2	2	4.07783e-05	0.000139319
hsa-miR-183-3p	2	2	4.07783e-05	0.000139319
hsa-miR-3136-5p	2	2	4.07783e-05	0.000139319
hsa-miR-5095	2	2	4.07783e-05	0.000139319
hsa-miR-5094	2	2	4.07783e-05	0.000139319
hsa-miR-545-5p	1	2	4.07783e-05	0.000139319
hsa-miR-615-5p	2	2	4.07783e-05	0.000139319
hsa-miR-4791	1	2	4.07783e-05	0.000139319
hsa-miR-219-5p	2	2	4.07783e-05	0.000139319
hsa-miR-602	1	1	2.03891e-05	6.96594e-05
hsa-miR-3120-3p	1	1	2.03891e-05	6.96594e-05
hsa-miR-1224-5p	1	1	2.03891e-05	6.96594e-05
hsa-miR-1229-3p	1	1	2.03891e-05	6.96594e-05
hsa-miR-214-3p	1	1	2.03891e-05	6.96594e-05
hsa-miR-4741	1	1	2.03891e-05	6.96594e-05
hsa-miR-33b-5p	1	1	2.03891e-05	6.96594e-05
hsa-miR-296-5p	1	1	2.03891e-05	6.96594e-05
hsa-miR-190b	1	1	2.03891e-05	6.96594e-05
hsa-miR-4786-5p	1	1	2.03891e-05	6.96594e-05
hsa-miR-3648	1	1	2.03891e-05	6.96594e-05
hsa-miR-1913	1	1	2.03891e-05	6.96594e-05
hsa-miR-5009-5p	1	1	2.03891e-05	6.96594e-05
hsa-miR-933	1	1	2.03891e-05	6.96594e-05
hsa-miR-200b-5p	1	1	2.03891e-05	6.96594e-05
hsa-miR-3199	1	1	2.03891e-05	6.96594e-05
hsa-miR-3192	1	1	2.03891e-05	6.96594e-05
hsa-miR-5010-5p	1	1	2.03891e-05	6.96594e-05
hsa-miR-4804-5p	1	1	2.03891e-05	6.96594e-05
hsa-miR-628-3p	1	1	2.03891e-05	6.96594e-05
hsa-miR-489	1	1	2.03891e-05	6.96594e-05
hsa-miR-4705	1	1	2.03891e-05	6.96594e-05
hsa-miR-3188	1	1	2.03891e-05	6.96594e-05
hsa-miR-3127-5p	1	1	2.03891e-05	6.96594e-05
hsa-miR-3180-5p	1	1	2.03891e-05	6.96594e-05
hsa-miR-937-3p	1	1	2.03891e-05	6.96594e-05
hsa-miR-4781-3p	1	1	2.03891e-05	6.96594e-05
hsa-miR-5696	1	1	2.03891e-05	6.96594e-05
hsa-miR-5690	1	1	2.03891e-05	6.96594e-05
hsa-miR-3164	1	1	2.03891e-05	6.96594e-05
hsa-miR-6716-3p	1	1	2.03891e-05	6.96594e-05
hsa-miR-338-5p	1	1	2.03891e-05	6.96594e-05
hsa-miR-5689	1	1	2.03891e-05	6.96594e-05
hsa-miR-3151	1	1	2.03891e-05	6.96594e-05
hsa-miR-6715a-3p	1	1	2.03891e-05	6.96594e-05
hsa-miR-4717-3p	1	1	2.03891e-05	6.96594e-05
hsa-miR-141-5p	1	1	2.03891e-05	6.96594e-05
hsa-miR-1237-3p	1	1	2.03891e-05	6.96594e-05
hsa-miR-6513-3p	1	1	2.03891e-05	6.96594e-05
hsa-miR-570-5p#hsa-miR-548ai	1	1	2.03891e-05	6.96594e-05
hsa-miR-3133	1	1	2.03891e-05	6.96594e-05
hsa-miR-129-5p	1	1	2.03891e-05	6.96594e-05
hsa-miR-9-3p	1	1	2.03891e-05	6.96594e-05
hsa-miR-193b-5p	1	1	2.03891e-05	6.96594e-05
hsa-miR-3916	1	1	2.03891e-05	6.96594e-05
hsa-miR-491-5p	1	1	2.03891e-05	6.96594e-05
hsa-miR-449b-3p	1	1	2.03891e-05	6.96594e-05
hsa-miR-182-3p	1	1	2.03891e-05	6.96594e-05
hsa-miR-218-2-3p	1	1	2.03891e-05	6.96594e-05
hsa-miR-939-5p	1	1	2.03891e-05	6.96594e-05
hsa-miR-3065-5p	1	1	2.03891e-05	6.96594e-05
hsa-miR-2114-5p	1	1	2.03891e-05	6.96594e-05
hsa-miR-4531	1	1	2.03891e-05	6.96594e-05
hsa-miR-196b-5p	1	1	2.03891e-05	6.96594e-05
hsa-miR-1278	1	1	2.03891e-05	6.96594e-05
hsa-miR-4525	1	1	2.03891e-05	6.96594e-05
hsa-miR-378h	1	1	2.03891e-05	6.96594e-05
hsa-miR-19b-2-5p	1	1	2.03891e-05	6.96594e-05
hsa-miR-2114-3p	1	1	2.03891e-05	6.96594e-05
hsa-miR-5001-5p	1	1	2.03891e-05	6.96594e-05
hsa-miR-3150b-3p	1	1	2.03891e-05	6.96594e-05
hsa-miR-2277-3p	1	1	2.03891e-05	6.96594e-05
hsa-miR-4511	1	1	2.03891e-05	6.96594e-05
hsa-miR-3677-5p	1	1	2.03891e-05	6.96594e-05
hsa-miR-3129-3p	1	1	2.03891e-05	6.96594e-05
hsa-miR-3200-5p	1	1	2.03891e-05	6.96594e-05
hsa-miR-4508	1	1	2.03891e-05	6.96594e-05
hsa-miR-1250	1	1	2.03891e-05	6.96594e-05
hsa-miR-4999-5p	1	1	2.03891e-05	6.96594e-05
hsa-miR-4714-5p	1	1	2.03891e-05	6.96594e-05
hsa-miR-548w	1	1	2.03891e-05	6.96594e-05
hsa-miR-548u	1	1	2.03891e-05	6.96594e-05
hsa-miR-199b-5p	1	1	2.03891e-05	6.96594e-05
hsa-miR-143-5p	1	1	2.03891e-05	6.96594e-05
hsa-miR-1292-3p	1	1	2.03891e-05	6.96594e-05
hsa-miR-3619-5p	1	1	2.03891e-05	6.96594e-05
hsa-miR-1304-5p	1	1	2.03891e-05	6.96594e-05
hsa-miR-6509-3p	1	1	2.03891e-05	6.96594e-05
hsa-miR-4749-5p	1	1	2.03891e-05	6.96594e-05
hsa-miR-4638-3p	1	1	2.03891e-05	6.96594e-05
hsa-miR-3614-5p	1	1	2.03891e-05	6.96594e-05
hsa-miR-3934-3p	1	1	2.03891e-05	6.96594e-05
hsa-miR-135b-3p	1	1	2.03891e-05	6.96594e-05
hsa-miR-544a	1	1	2.03891e-05	6.96594e-05
hsa-miR-4750-3p	1	1	2.03891e-05	6.96594e-05
hsa-miR-708-3p	1	1	2.03891e-05	6.96594e-05
hsa-miR-588	1	1	2.03891e-05	6.96594e-05
hsa-miR-4801	1	1	2.03891e-05	6.96594e-05
hsa-miR-579	1	1	2.03891e-05	6.96594e-05
hsa-miR-616-5p	1	1	2.03891e-05	6.96594e-05
hsa-miR-548g-5p#hsa-miR-548x-5p#hsa-miR-548aj-5p	1	1	2.03891e-05	6.96594e-05
hsa-miR-3190-3p	1	1	2.03891e-05	6.96594e-05
hsa-miR-4768-5p	1	1	2.03891e-05	6.96594e-05
hsa-miR-3126-5p	1	1	2.03891e-05	6.96594e-05
hsa-miR-3679-5p	1	1	2.03891e-05	6.96594e-05
hsa-miR-197-5p	1	1	2.03891e-05	6.96594e-05
hsa-miR-3173-5p	1	1	2.03891e-05	6.96594e-05
hsa-miR-4698	1	1	2.03891e-05	6.96594e-05
hsa-miR-548b-5p	1	1	2.03891e-05	6.96594e-05
hsa-miR-4682	1	1	2.03891e-05	6.96594e-05
hsa-miR-652-5p	1	1	2.03891e-05	6.96594e-05
hsa-miR-4672	1	1	2.03891e-05	6.96594e-05
hsa-miR-3680-3p	1	1	2.03891e-05	6.96594e-05
hsa-miR-495-5p	1	1	2.03891e-05	6.96594e-05
hsa-miR-192-3p	1	1	2.03891e-05	6.96594e-05
hsa-miR-3663-5p	1	1	2.03891e-05	6.96594e-05
hsa-miR-511	1	1	2.03891e-05	6.96594e-05
hsa-miR-548c-5p#hsa-miR-548o-5p#hsa-miR-548am-5p	1	1	2.03891e-05	6.96594e-05
hsa-miR-1277-3p	1	1	2.03891e-05	6.96594e-05
hsa-miR-5586-3p	1	1	2.03891e-05	6.96594e-05
hsa-miR-504	1	1	2.03891e-05	6.96594e-05
hsa-miR-18b-5p	1	1	2.03891e-05	6.96594e-05
hsa-miR-548at-5p	1	1	2.03891e-05	6.96594e-05
hsa-miR-4647	1	1	2.03891e-05	6.96594e-05
hsa-miR-4665-5p	1	1	2.03891e-05	6.96594e-05
hsa-miR-5581-3p	1	1	2.03891e-05	6.96594e-05
hsa-miR-4636	1	1	2.03891e-05	6.96594e-05
hsa-miR-4634	1	1	2.03891e-05	6.96594e-05
hsa-miR-5708	1	1	2.03891e-05	6.96594e-05
hsa-miR-5706	1	1	2.03891e-05	6.96594e-05
hsa-miR-4776-5p	1	1	2.03891e-05	6.96594e-05
hsa-miR-516b-3p#hsa-miR-516a-3p	1	1	2.03891e-05	6.96594e-05
hsa-miR-659-5p	1	1	2.03891e-05	6.96594e-05
hsa-miR-5000-5p	1	1	2.03891e-05	6.96594e-05
hsa-miR-1343	1	1	2.03891e-05	6.96594e-05
hsa-miR-548aj-3p	1	1	2.03891e-05	6.96594e-05
hsa-miR-5588-5p	1	1	2.03891e-05	6.96594e-05
hsa-miR-345-3p	1	1	2.03891e-05	6.96594e-05
hsa-miR-142-5p	1	1	2.03891e-05	6.96594e-05
hsa-miR-3676-3p	1	1	2.03891e-05	6.96594e-05
hsa-miR-4497	1	1	2.03891e-05	6.96594e-05
hsa-miR-3944-3p	1	1	2.03891e-05	6.96594e-05
hsa-miR-5583-5p	1	1	2.03891e-05	6.96594e-05
hsa-miR-663b	1	1	2.03891e-05	6.96594e-05
hsa-miR-34a-3p	1	1	2.03891e-05	6.96594e-05
hsa-miR-3194-5p	1	1	2.03891e-05	6.96594e-05
hsa-miR-5583-3p	1	1	2.03891e-05	6.96594e-05
hsa-miR-4524a-3p	1	1	2.03891e-05	6.96594e-05
hsa-miR-4423-5p	1	1	2.03891e-05	6.96594e-05
hsa-miR-548aq-5p	1	1	2.03891e-05	6.96594e-05
hsa-miR-4459	1	1	2.03891e-05	6.96594e-05
hsa-miR-4454	1	1	2.03891e-05	6.96594e-05
hsa-miR-4449	1	1	2.03891e-05	6.96594e-05
hsa-miR-5092	1	1	2.03891e-05	6.96594e-05
hsa-miR-3177-5p	1	1	2.03891e-05	6.96594e-05
hsa-miR-4802-5p	1	1	2.03891e-05	6.96594e-05
hsa-miR-651	1	1	2.03891e-05	6.96594e-05
hsa-miR-5692a	1	1	2.03891e-05	6.96594e-05
hsa-miR-1973	1	1	2.03891e-05	6.96594e-05
hsa-miR-4429	1	1	2.03891e-05	6.96594e-05
hsa-miR-1179	1	1	2.03891e-05	6.96594e-05
hsa-miR-4785	1	1	2.03891e-05	6.96594e-05
hsa-miR-639	1	1	2.03891e-05	6.96594e-05
hsa-miR-4802-3p	1	1	2.03891e-05	6.96594e-05
hsa-miR-4639-5p	1	1	2.03891e-05	6.96594e-05
hsa-miR-4417	1	1	2.03891e-05	6.96594e-05
hsa-miR-4709-5p	1	1	2.03891e-05	6.96594e-05
hsa-miR-4767	1	1	2.03891e-05	6.96594e-05
